# Supplementary material for: Tributyltin chloride (TBT) induces RXRA down-regulation and lipid accumulation in human liver cells
Source: PLoS One. 2019 Nov 11;14(11):e0224405. doi: 10.1371/journal.pone.0224405 (PMC6844554; doi:10.1371/journal.pone.0224405)
Supplement: S1 File — (XLSX) [file pone.0224405.s004.xlsx]

## Sheet: Fig1B
Veh	50nM	10nM	5nM
10.6677	48.9519	142.092	9.92431
1.58221	28.6712	15.7583	0.57113
4.21462	44.4101	77.8997	1.69184
16.1841	30.5862	11.2352	0.35964
6.40813	40.0151	13.6435	2.71002
15.9481	49.2991	42.0845	3.52096
2.25008	51.5368	26.9721	18.4748
2.32427	35.4329	41.8783	1.75523
0.963226	47.0683	38.1948	8.78741
3.61566	68.7608	24.4133	13.1063
49.4822	42.9339	123.558	6.19419
4.98962	62.372	67.7726	23.6568
3.71092	66.6767	34.3914	13.1105
21.0642	52.9267	14.2253	14.5096
35.1095	67.1612	4.64839	14.6619
57.6807	122.958	45.989	30.5771
1.64482	49.8001	5.60384	124.33
118.733	107.034	2.64498	37.9422
27.8507	39.7914	32.8606	25.6889
4.47892	38.4593	43.2791	4.38202
3.48069	42.4565	66.215	14.4569
33.1736	42.7271	44.1308	101.242
23.0115	74.2278	49.4637	15.8729
6.96799	39.0344	35.0506	4.2416
8.85231	26.0102	26.6068	22.2802
1.77565	79.053	39.1293	16.8711
114.884	29.2467	11.6415	37.1974
10.9428	2.23253	19.3052	3.01976
35.482	52.7679	21.488	5.66835
41.2278	204.738	36.3705	9.07805
13.0711	28.5821	46.8359	44.9091
27.8871	28.0234	4.23445	4.36968
34.4155	78.8928	35.1801	31.8965
21.387	92.3432	40.7924	54.3899
29.9608	20.1981	23.1116	71.9241
21.9309	37.9271	23.4129	82.376
8.83595	12.4365	35.3155	10.6747
7.93092	34.4602	9.02531	2.39786
11.0528	50.9999	18.7634	3.44732
30.6512	327.357	29.3352	2.76109
11.6116	36.4038	11.3479	33.15
5.2165	28.8743	69.192	1.10776
57.3061	148.042	5.16173	45.563
21.2374	30.3916	25.6671	27.2298
31.3781	24.3009	41.7844	141.107
16.2909	18.0707	10.1515	18.9983
2.25476	406.523	118.384	29.9966
20.7601	110.818	62.4759	25.5297
9.53524	26.021	19.7962	14.7075
20.4028	34.0395	39.7855	41.9586
45.0325	90.9037	5.71975	12.2093
110.713	78.1609	16.8185	2.41779
33.7468	84.221	23.4426	101.64
11.4411	103.103	10.496	61.3452
8.07958	6.19242	11.865	50.8321
26.716	10.3862	27.1219	111.489
15.3092	18.3267	18.3426	14.1294
26.3714	60.7653	27.8636	4.30664
1.9265	56.3154	89.6062	17.9678
35.7247	29.3539	189.147	19.507
40.1454	200.557	116.377	42.668
7.70028	52.8492	8.10263	268.555
44.7506	32.1061	42.7185	4.87106
16.6499	2.53065	113.678	116.782
20.3567	288.955	286.649	2.26645
0.950942	60.1625	53.602	67.683
16.9472	64.0699	100.202	79.0476
19.4688	62.1425	100.037	3.51351
17.4655	36.5565	45.1369	16.2254
19.6848	67.3495	57.1462	67.0599
22.7913	4.45173	4.26438	74.629
24.5998	105.552	88.5672	20.5439
23.2828	67.3055	14.0907	17.0317
25.4681	29.3623	4.70195	11.1613
22.4513	15.2906	37.5698	219.215
14.101	26.9487	127.064	6.56417
28.5391	25.4492	4.72508	98.5676
2.03154	51.2832	156.652	3.82661
5.41657	5.17877	35.5633	10.2282
2.67971	33.4235	0.81265	104.911
14.1202	7.56278	0.943145	9.71931
26.8839	351.502	3.60108	11.1851
21.4687	12.8786	2.6295	15.1905
3.3879	133.569	5.6844	22.5167
9.2994	165.446	61.9221	79.1752
118.692	102.875	2.00163	1.8063
4.07794	35.4541	10.0098	28.9739
31.9924	299.816	1.01141	81.0683
31.0663	20.513	60.7131	2.17227
9.97876	223.032	0.468894	0.338643
21.0315	43.1843	67.9731	2.17166
2.28099	144.324	5.67218	21.6749
8.42333	15.432	0.44274	17.9253
4.62505	35.4932	0.60528	0.507927
4.28151	53.5806	7.98796	6.18337
69.0028	75.045	73.1217	0.440177
4.67399	101.579	84.1862	2.8954
2.51605	117.63	0.587594	45.3333
0.573877	60.7467	1.34981	16.1743
10.32	37.0448	47.7005	4.71858
2.9982	169.925	2.10385	16.9932
13.4695	170.024	65.4571	114.068
31.2774	94.1128	2.19025	7.65006
11.6312	56.1686	23.6525	36.4499
70.3723	79.029	2.46992	33.0335
52.6493	2.15975	3.44024	26.916
6.65411	172.237	4.54765	114.36
38.1482	43.1016	25.3587	14.0849
61.9701	64.6334	42.9878	46.9973
14.7349	14.1128	32.9305	25.5559
31.2574	5.49271	4.83584	33.4404
14.7227	32.8318	23.3851	5.85933
9.69399	60.0762	79.0946	18.0257
11.1128	51.7804	6.70991	88.6349
25.868	53.9228	9.68847	2.52161
1.05637	8.95135	37.2008	35.0957
29.6754	126.547	54.2365	81.3514
4.87303	148.198	60.6757	82.6234
75.7262	433.356	18.7197	38.7699
3.26964	243.051	33.1918	82.5739
28.1594	134.335	4.98573	39.2112
12.1986	214.291	19.1593	107.07
21.6394	152.906	144.926	124.641
27.113	10.5444	26.4034	9.4195
41.3065	23.8186	55.4499	3.077
23.9659	3.12784	187.287	34.9008
48.0487	196.665	24.1722	9.02968
4.65954	94.1535	63.2024	86.3934
15.4207	115.563	40.5519	10.0193
0.825757	32.1698	52.1428	65.1458
49.095	68.2292	41.9021	2.65582
21.2025	472.531	69.9705	7.66818
21.6063	63.2792	6.4164	7.28925
22.114	53.0879	27.4181	18.2933
0.527993	108.511	14.0811	65.5976
19.2433	15.4558	6.76713	5.31105
26.8036	69.5304	27.5426	8.08788
40.1935	90.2757	81.0158	2.30488
33.4894	79.9617	218.175	20.6072
3.0038	174.938	47.5824	62.4049
64.1418	22.8633	6.36951	14.0285
53.4658	17.2845	10.301	24.1566
44.2576	13.4583	21.355	157.982
5.62859	78.599	7.88366	22.4712
38.1385	216.681	11.3081	15.2103
23.5738	28.3175	4.94034	175.297
23.1986	52.8681	3.05841	25.352
6.08829	8.57461	62.3571	9.13001
1.95555	192.848	23.5535	49.3358
35.029	92.6654	6.4386	83.7823
94.5025	199.83	248.206	37.1454
20.7793	234.114	353.757	37.3293
42.9742	103.417	310.659	166.735
30.2314	520.288	1.51104	24.0309
21.2235	137.19	164.724	47.3761
20.8467	303.596	58.7071	123.018
10.7693	5.32558	55.059	25.0106
32.8995	57.5044	156.518	104.875
29.9135	196.164	88.6477	122.25
6.17833	80.0587	57.8952	6.64857
4.40207	124.834	87.0106	54.4717
104.989	32.1502	3.11881	11.6118
31.9513	24.1103	148.182	69.6342
8.20642	173.85	96.6268	23.8021
3.35346	130.229	112.872	29.0455
0.806943	19.301	42.3923	14.3841
14.4872	55.9907	18.4261	6.7162
10.8189	162.939	224.929	5.23902
3.04642	106.062	19.3573	83.3983
8.42318	60.6184	19.8765	11.5576
1.6018	114.269	34.8164	12.6489
7.58785	29.5196	156.383	9.43964
2.74469	44.3988	103.368	23.2672
2.94981	79.7532	5.89865	15.2837
11.0285	46.4462	12.5217	9.45318
0.462684	29.9016	47.0469	212.047
14.4944	62.8977	227.952	47.7693
28.5823	35.4792	59.8831	2.96181
24.5598	53.9982	42.723	24.6821
193.108	27.0716	52.1989	42.1561
2.31157	50.6522	32.509	23.4812
2.74919	120.56	67.8251	87.4177
22.4337	78.1379	118.332	3.13468
1.16587	103.602	133.182	93.9835
9.26163	19.4466	2.21627	15.432
1.46197	70.8462	31.4535	19.6344
20.0056	21.3224	46.6945	25.037
12.2733	29.1766	75.0149	15.8671
5.6338	49.7387	108.047	8.69409
6.88421	34.7399	29.8596	89.69
12.8431	51.8732	37.4541	178.601
0.816388	49.3526	25.4767	102.511
1.85655	245.782	196.459	139.786
43.7518	28.6498	0.890562	195.077
17.38	12.0027	28.0942	87.29
3.46111	293.743	136.058	40.4995
2.18454	78.0631	440.219	41.1516
1.5467	51.9717	57.8197	147.434
2.49685	78.3731	47.4924	20.7498
5.00462	11.6349	145.751	15.0627
8.65248	50.1661	5.32767	30.6204
2.58871	60.3053	12.9632	4.348
4.25544	57.3352	93.6331	128.361
3.58364	73.651	12.5033	33.6775
6.72049	8.71486	154.655	171.869
2.16883	72.3029	7.39396	48.0546
4.14813	26.7011	14.7192	200.09
78.6471	51.8105	3.81369	25.1882
42.9695	49.1548	40.0446	379.16
6.41298	22.3542	30.7677	62.5775
3.01228	84.582	48.1198	15.1788
3.48615	64.9965	4.58727	246.358
3.0341	9.43831	19.9982	8.73532
3.01769	34.417	1.33286	5.78741
0.411475	69.3871	10.0368	19.0603
7.92953	82.0304	3.8175	20.8911
15.4982	36.2225	46.7728	36.2007
1.10221	75.0858	11.6331	3.31675
0.470436	30.4559	4.30454	4.60932
0.250553	94.9547	23.9649	19.4583
1.75923	14.2243	63.379	0.284504
2.09665	52.1645	17.6884	71.9662
2.46613	32.9831	2.55506	110.895
43.0732	52.6217	4.68478	13.5236
27.4072	25.152	2.54997	20.6727
1.4706	82.6576	2.25698	6.12697
0.626841	19.8722	6.08103	23.5849
1.44379	230.962	24.0906	14.4342
0.961944	58.8475	32.8814	58.1145
1.84335	11.9874	55.221	58.8379
21.5823	67.3684	8.78569	25.8912
1.96759	93.2695	5.02681	16.7584
24.1726	43.7339	40.2664	5.10326
3.9967	39.5964	60.1118	6.00203
8.37435	91.0414	21.7861	79.0481
4.61251	47.9739	2.07129	40.7013
0.700877	98.2229	0.722622	36.2549
25.573	75.1078	30.4278	3.19553
82.3756	38.9279	29.5998	20.9961
53.8279	24.1455	17.2427	52.5998
4.01692	79.6709	65.5596	78.3181
105.321	180.358	16.5181	27.5237
70.6492	57.6453	1.64715	133.25
10.4721	68.9806	17.7011	106.653
3.04762	43.9315	1.2497	49.714
39.5663	67.2522	23.4265	66.7145
4.41906	58.1105	12.7018	76.295
12.0017	61.404	8.47765	1.95402
16.2629	48.3894	8.51917	18.6762
44.3089	64.1986	1.14655	114.237
5.88879	56.9973	94.6242	268.736
0.537362	12.6903	28.4268	15.2552
16.6978	50.0388	16.9273	39.7281
2.82702	118.829	44.9855	46.3514
8.38607	141.446	17.8001	23.3377
155.863	41.1836	81.7612	38.0335
4.81343	42.6558	199.317	3.42943
109.421	59.8492	7.70514	178.694
1.59022	7.70852	7.08612	10.2541
5.4634	40.8826	3.15522	11.4367
0.973815	39.0437	7.69569	24.5498
10.6578	135.958	14.0987	60.0261
31.9144	64.1378	47.386	19.5831
2.88289	88.4645	10.6532	45.2557
3.45832	200.397	166.055	66.8525
4.92998	366.45	60.6792	32.7205
2.75579	40.399	11.3958	2.28882
0.552102	86.1253	167.363	41.2493
24.4995	306.671	104.178	158.787
1.4677	164.854	30.2946	86.7614
0.378424	83.7041	93.6698	32.4693
35.2488	85.369	65.0113	72.4868
2.39156	146.494	95.6879	64.6398
77.2226	165.183	16.0065	41.5189
73.1967	70.5509	62.2184	257.43
5.41375	41.138	77.4741	97.3098
4.62557	14.9579	101.293	47.5566
31.3734	5.97752	59.7848	30.1965
6.95714	27.6941	125.872	33.676
14.1422	43.0104	77.1752	17.0309
71.0613	2.03032	36.2515	104.915
9.57015	15.0825	67.2976	77.2321
12.0947	54.5619	88.8851	87.8339
4.28481	1.19504	42.2225	130.453
30.794	28.0734	16.5583	6.38338
50.7323	4.6392	26.9817	63.945
20.0901	14.4988	147.361	12.7418
2.62451	19.5827	121.671	25.3912
91.5524	13.4658	170.124	40.4594
37.665	6.12453	44.5378	137.796
1.73845	47.3503	84.5307	71.6624
15.2645	6.60624	33.0256	46.9149
13.9652	7.70845	51.4983	12.6236
21.7766	6.57206	44.9314	105.341
1.5194	4.9528	95.2093	35.497
3.60313	21.6728	52.8195	15.1661
2.45281	4.87921	0.709697	1.84649
0.559594	3.93275	41.0361	29.0965
6.49938	16.4603	255.858	61.7423
8.97197	262.943	105.954	9.60066
39.4013	180.76	81.8996	37.788
1.01382	152.006	62.2348	7.60745
16.1164	220.179	38.4348	106.747
1.9284	88.1723	0.781628	13.9776
8.33582	113.928	31.291	5.37189
20.5804	126.418	18.747	7.87894
17.4072	61.1728	7.9514	40.6447
4.55425	274.849	493.06	113.004
10.5348	75.6861	2.17072	13.4843
12.481	32.1906	7.16526	66.828
17.4034	133.996	27.3196	148.954
19.3132	127.134	46.481	34.9087
45.4909	78.7566	21.0713	8.38331
77.061	109.794	25.0428	21.9946
21.2951	33.6614	9.10094	45.5219
8.94469	60.7672	43.0703	131.732
0.35726	38.0573	2.07152	6.76156
55.0301	15.6482	5.75857	37.026
2.63986	35.5793	4.51647	162.008
3.22798	28.2317	0.514321	10.6239
14.72	130.855	7.32619	18.2756
3.9302	60.9271	13.0509	10.3113
7.32985	46.3889	12.8461	1.70143
3.0966	54.6623	8.04271	66.3501
30.4354	47.2916	46.8567	456.2
135.879	53.3499	128.405	5.32186
4.27654	44.0883	80.3236	36.3906
0.550454	79.8249	0.531533	9.24645
21.2015	26.0007	0.200183	17.6405
0.473808	44.1801	11.3849	2.31362
9.90694	75.3319	94.7324	47.976
0.382437	25.1239	1.08159	9.59182
18.9934	25.4396	1.37965	40.908
0.283925	191.545	120.223	53.8077
27.5951	26.6814	2.048	14.8184
14.3525	35.0298	0.308736	126.942
0.664424	140.601	134.725	50.3562
2.92552	78.4419	0.868315	55.39
12.9159	132.369	15.3698	78.6843
39.8471	432.53	0.483055	10.3582
0.618875	55.4327	38.0127	23.1004
2.56535	175.649	18.2481	24.8887
44.6551	82.1277	32.3598	53.7661
7.90135	99.9488	4.98731	67.2385
45.3276	118.137	122.902	81.4734
7.69169	5.73016	1.87562	45.4287
2.7964	28.1011	0.923278	79.5072
5.54603	60.8937	0.614771	35.4235
2.43479	52.5289	0.980316	120.67
5.24741	33.9399	10.2912	5.94607
2.15868	47.7744	5.48702	51.8907
2.77638	91.3817	0.534264	20.8767
7.14536	102.519	0.491096	79.4675
2.1019	107.024	76.4888	10.3783
0.814053	65.2603	0.333715	203.744
1.41492	143.991	84.9416	8.41798
1.52515	35.9111	13.8651	3.50585
5.23612	38.492	2.98596	2.1433
0.460914	261.748	12.4548	22.2514
226.54	173.679	28.8758	1.52125
38.4136	86.6733	0.691096	1.39251
15.934	220.862	7.17208	33.7721
12.3999	171.518	18.108	7.33973
1.2006	1183.14	83.7588	37.6722
37.4188	185.732	32.5041	2.41003
96.3795	273.643	39.1756	20.3754
0.875395	94.5433	20.2131	17.2472
16.3347	87.8868	76.6588	0.55732
35.5714	18.6264	20.6143	3.42672
47.4967	269.455	35.1601	21.5641
43.7219	316.006	21.0207	31.7744
61.9555	243.476	93.7389	64.8404
60.3979	140.305	238.64	22.6392
9.78645	322.837	244.799	4.8325
1.41462	160.756	116.766	9.91145
45.1022	314.215	184.669	22.0562
7.58311	219.992	75.9998	243.537
11.0478	150.86	141.927	22.8637
6.03162	117.667	205.519	5.577
2.41668	170.206	78.4288	5.74675
1.69867	189.521	243.892	3.43919
16.2153	181.075	175.036	20.4183
19.5706	78.9527	56.3607	117.175
7.13973	80.4498	91.3047	38.3189
96.6945	193.043	275.204	11.8805
2.25286	140.559	97.1457	34.6019
42.074	142.953	209.189	20.7263
10.3381	201.207	71.5867	20.1048
184.634	228.032	142.613	42.4142
0.867399	129.8	108.427	28.8925
27.2183	80.619	74.0622	24.0602
3.97548	117.852	252.58	71.9456
0.942504	161.64	59.0275	5.04306
58.4522	137.178	155.196	6.24205
0.657557	85.257	60.1728	2.75601
3.47739	120.709	44.8798	47.4793
31.3047	261.912	166.742	3.68293
2.95782	242.634	19.7403	4.72325
42.5177	193.162	177.803	97.3154
57.1616	262.985	176.545	24.6016
4.09218	416.271	156.169	18.2957
25.4729	181.846	71.4893	89.8813
2.90799	233.964	202.076	7.73544
88.0487	298.335	191.097	151.755
60.7827	398.665	642.856	41.1266
2.18172	207.79	144.263	6.25248
123.704	208.094	58.6814	9.94218
12.3141	195.684	206.473	9.91177
212.466	92.5304	181.492	12.2417
141.46	115.325	197.817	51.1138
110.394	114.24	42.1679	154.117
9.4282	104.706	110.136	75.545
1.6625	105.562	516.286	6.79817
3.56745	68.5206	100.867	3.55764
4.2183	70.0235	155.621	13.5118
2.80079	67.7599	63.352	302.986
1.00558	181.525	33.5866	6.3104
12.3128	122.772	30.8672	32.4742
17.2236	137.103	93.0434	29.7563
16.5973	86.0443	84.2752	13.7167
4.75116	218.78	64.7531	75.0283
9.71548	220.982	219.076	20.5671
47.6724	124.758	100.73	84.656
8.46773	43.9659	19.8484	15.9689
1.7949	126.888	31.1364	9.29346
34.5803	540.16	38.5123	8.04968
21.9547	46.7797	27.9556	16.3764
4.48547	73.7499	89.8657	35.8119
60.5803	137.015	10.8708	1.3494
37.3061	41.4171	75.0355	60.0448
76.8434		111.388	37.6514
2.3087		59.7615	24.4481
4.99019		71.9576	14.4794
15.73		66.6278	140.865
9.73341		62.5091	47.1378
2.234		170.009	9.90829
19.3723		52.5284	63.4638
32.3125		42.1614	14.9457
2.93436		158.604	32.3465
5.45119		342.906	3.25074
1.27778		25.3168	38.3742
23.0655		42.191	4.35163
0.168612		31.7781	26.063
0.446815		76.841	29.9718
1.66564		78.0594	35.2087
2.69052		147.111	107.768
13.4357		213.568	70.0642
46.0258		94.8158	18.3589
8.68025		127.081	64.1147
0.374731		169.945	2.14818
0.243366		98.6165	67.6444
2.86534		245.532	21.588
53.9466		182.637	31.0819
0.32491		174.4	51.4823
31.869		144.985	56.529
37.004		92.7466	76.6427
66.326		115.895	50.3766
0.147326		59.3125	15.363
17.8102		98.7073	115.54
1.02353		40.2893	76.4132
22.8049		132.224	25.8001
0.288838		23.0963	7.97708
79.1826		144.535	16.3997
4.76757		146.388	61.2652
1.08553		68.2004	12.0935
4.74748		126.043
0.620554		97.1345
0.297093		194.954
2.64126		280.418
37.9269		193.542
2.87623		124.146
1.493		36.4664
3.34922		39.0194
6.44517		91.3479
4.87102		50.9671
2.24077		32.0304
8.14104		105.87
16.041		32.0497
0.63798		104.055
0.621714		99.8789
2.3545		193.561
0.235477		159.166
0.249806		31.7255
32.0801
1.91447
79.3489
8.81237
10.2553
11.2139
170.597
1.36263
0.261646
4.32775
68.5278
5.12544
19.2178
0.496605
5.02362
3.93826
4.29406
3.44312
34.6799
45.1088
3.46467
14.4212
7.99097
5.92897
1.29252
18.8569
4.37704
4.78053
8.50123
8.87387
0.876738
17.9123
1.7444
16.9773
28.1111
0.417212
11.0708
42.159
0.710765
9.02632
15.0371
1.60948
6.95656
4.25843
0.289998
8.05026
40.3647
0.926558
3.64668
22.1579
31.8894
13.2744
98.8237
4.05017
6.36713
34.0178
10.7705
6.63798
3.42248
31.934
16.5168
3.00055
38.6373
20.4842
18.5176
4.97589
0.844007
3.22239
0.871061
0.792615
5.06442
116.14
23.7296
38.0491
36.188
13.4849
4.17673
0.686686
115.549
0.323613
3.77339
0.45333
3.96141
1.7189
86.3117
22.3294
0.815503
9.61762
12.9821
10.3708
10.6972
6.57145
25.188
25.6901
2.09316
21.9241
5.65801
53.7779
15.7827
30.3843
3.69516
7.58616
16.4666
2.83021
3.97186
10.7821
0.749859
50.8342
33.559
15.7528
4.00171
0.652949
16.2341
2.34118
11.8572
24.4397
0.338247
2.81303
0.360494
1.21654
14.4213
15.0793
6.79437
6.84651
42.6016
12.5269
33.7899
23.6708
6.4043
3.63674
24.0334
22.234
13.174
5.7171
5.48539
1.75735
1.04422
44.3171
2.63868
6.83967
0.174136
1.48775
6.45853
20.692
5.37688
33.3878
14.0917
17.6347
5.82362
15.0025
130.75
15.5527
5.58146
1.99075
0.419837
11.7326
8.88769
1.2472
8.48426
0.911437
4.39089
4.75378
3.4883
5.12248
2.56161
6.76805
13.1893
1.20784
0.209171
40.4174
32.6377
0.688182
2.48307
2.68342
0.831205
1.14572
18.3339
1.1548
47.2627
0.682856
9.95578
12.7262
1.29987
9.28263
68.8894
2.04587
5.92644
2.01295
1.72233
2.90811
26.4496
0.734722
0.354284
0.885771
3.41805
0.287068
2.50909
12.63
9.32445
0.741421
2.66712
18.3901
0.30518
2.9014
0.518914
0.263752
6.16489
8.98463
6.99333
5.61143
9.32122
0.194064
1.6083
0.999527
2.30228
14.3362
0.718318
3.09972
15.6125
13.3285
0.735164
16.1306
26.3647
605.887
18.5171
10.0099
36.0938
9.23536
0.917494
43.504
36.0272
99.0392
36.8624
51.7272
67.3262
79.1697
20.3428
52.3518
27.7742
16.918
46.3226
6.83839
33.762
23.1557
41.5147
25.1538
45.3032
27.0328
7.67082
33.6851
127.847
248.454
174.807
162.88
180.336
145.609
44.3007
190.551
113.233
144.732
99.3302
74.2128
135.563
101.271
198.244
89.6298
235.276
95.3197
237.226
119.005
263.349
49.506
136.095
36.0468
82.6059
58.9607
43.8467
161.032
296.913
106.27
73.1583
64.6752
43.6742
33.7323
48.7682
168.279
119.383
34.5475
184.051
46.6825
109.283
46.413
88.498
228.939
53.0566
118.855
160.543
32.0087
63.5877
106.767
112.812
93.9689
33.0694
45.3897
12.267
127.703
36.9516
140.025
152.932
50.0608
141.989
115.791
101.877
66.9911
98.3876
93.7638
246.7
137.982
128.902
85.9167
50.564
35.8419
69.3775
46.3522
369.468
86.4649
28.5444
113.569
236.438
38.1684
184.072
126.26
69.563
97.8755
109.131
119.898
113.27
167.931
96.1425
60.3665
224.476
153.923
121.29
29.8751
155.099
76.6388
164.223
143.278
66.3619
94.9663
85.1005
78.1254
139.367
208.59
66.6435
72.0326
51.1335
130.525
74.9364
33.7459
115.151
75.3658
21.7775
110.44
86.3105
107.128
54.7315
86.2374
40.2844
28.0592
131.685
28.5015
25.0261
115.755
44.9467
38.1238
28.8041
32.844
27.9344
25.9645
20.2356
83.3716
68.0078
29.4787
104.368
52.4
37.2496
63.8516
51.0957
22.8885
21.2949
53.7234
28.6104
63.5346
6.26206
26.6577
57.7626
9.7594
17.472
54.9842
40.0489
14.632
48.388
51.4337
76.9919
17.8823
89.5988
34.4623
91.3633
46.0083
82.5508
115.078
29.684
62.2352
108.941
93.3553
56.7798
55.4764
84.1062
65.9462
66.4698
53.3223
13.6101
38.2122
49.9136
83.7203
64.562
48.4696
89.6301
61.1478
135.755
167.036
45.7965
59.426
138.45
147.698
72.9989
221.119
111.906
105.803
63.5036
135.627
28.4468
75.0531
64.2785
64.7702
39.7495
108.623
70.3274
37.3233
22.9022
50.4645
94.8113
16.9158
54.6018
26.5899
36.6372
30.1418
35.384
16.9782
31.5235
40.6004
38.2279
39.0653
32.874
33.4412
43.106
30.5707
27.094
27.2658
49.4997
38.8642
69.1147
28.2414
32.0059
51.1512
49.1439
26.6818
18.4038
38.5585
18.3888
19.5943
50.8467
38.5553
48.8464
21.2965
75.7037
52.5601
78.2245
22.0755
7.12784
68.6851
17.7213
15.9644
22.1797
15.0969
7.5281
22.08
14.8108
25.8953
16.3331
62.7901
4.40336
19.9311
12.186
3.45101
14.3359
17.7223
16.8951
24.1476
17.876
42.5314
29.9973
29.7348
17.7915
19.8443
21.2725
98.2793
25.5731
49.2039
6.81445
14.8687
33.7688
3.96625
88.9074
15.6438
12.855
37.0281
22.6751
28.8767
17.522
9.88875
18.9759
23.0418
16.7419
42.3283
19.8878
16.8224
8.37221
9.53234
82.7861
19.0037
33.2762
20.5802
11.3907
12.0119
12.2901
22.4008
27.7891
26.3073
27.3908
21.9219
43.5048
8.10175
9.04573
12.2116
83.2365
8.05109
29.8123
13.644
39.6399
30.9385
24.3926
34.71
32.3227
11.7377
6.50485
13.8621
7.78444
29.2865
11.1197
4.85299
6.3939
19.1537
8.76985
8.55546

## Sheet: Fig1C
Veh	50nM	10nM	5nM
4	31	36	6
0	15	16	1
1	27	39	0
13	7	6	0
2	24	9	1
6	11	25	3
0	27	15	13
0	19	33	2
0	26	6	0
3	42	15	12
20	19	42	4
2	16	44	10
2	18	10	14
17	42	9	9
12	37	1	17
25	91	28	30
0	25	4	57
60	93	0	18
21	26	15	26
2	7	21	0
2	4	42	9
18	19	13	65
9	24	30	12
5	10	17	2
3	13	27	12
0	38	25	15
27	17	10	28
5	0	17	4
12	20	20	2
26	32	24	5
4	13	36	22
16	16	5	3
17	19	35	7
13	39	39	13
24	11	14	40
11	12	15	46
6	12	27	10
2	14	4	0
4	30	12	1
4	44	29	0
11	7	8	2
5	23	30	0
32	15	4	14
13	22	10	14
13	6	11	14
3	9	4	10
2	23	32	15
9	32	28	12
3	11	13	14
13	5	17	5
20	26	8	3
32	18	18	0
17	26	14	37
7	51	6	19
5	0	11	23
8	5	12	20
11	16	17	0
17	29	13	0
1	15	10	8
15	9	34	8
12	28	15	13
2	7	3	39
14	10	23	2
12	2	26	27
15	79	40	0
1	17	15	20
14	26	31	8
11	15	35	0
18	4	7	11
13	26	43	7
4	2	3	10
10	24	27	5
8	18	16	4
7	25	2	1
11	6	31	36
5	13	51	1
17	7	3	48
4	36	66	1
9	1	11	5
0	17	0	51
10	1	1	5
3	25	2	6
6	9	2	11
3	10	2	7
6	12	51	46
16	13	0	0
1	25	14	13
12	33	1	22
8	13	62	1
6	26	0	0
22	3	53	0
0	11	5	3
5	10	0	18
5	3	0	0
3	20	9	0
57	24	38	0
1	31	34	1
0	26	0	20
0	8	0	8
11	19	17	2
0	40	0	10
8	17	25	43
27	10	2	8
8	13	8	27
20	9	3	32
27	0	5	25
4	22	2	62
8	24	4	5
22	14	12	13
8	8	18	20
26	5	2	18
10	26	5	4
7	18	16	5
8	17	2	42
17	9	4	2
0	5	13	9
17	19	28	17
4	13	13	50
24	13	3	23
0	10	19	14
18	11	3	11
11	21	2	51
18	17	79	19
5	2	15	3
12	4	14	1
9	0	42	11
11	23	6	3
2	13	32	22
5	12	10	2
0	4	19	9
18	21	17	0
7	42	11	9
11	9	2	6
13	9	25	26
0	11	9	23
5	6	8	2
7	23	11	5
10	23	33	0
7	22	65	16
3	69	34	19
6	8	0	16
30	10	0	22
6	3	5	32
1	5	2	20
12	37	1	6
2	14	3	25
13	17	1	4
2	6	5	1
0	48	11	30
15	8	0	24
47	9	23	21
12	13	17	10
10	3	13	15
12	44	0	5
7	20	20	22
7	25	8	29
3	3	6	9
9	11	34	33
19	36	14	36
1	26	4	0
1	13	12	27
24	15	2	0
5	18	18	15
4	59	27	15
4	37	11	14
0	12	9	12
8	27	9	1
4	31	19	3
2	46	13	27
5	31	4	7
0	15	2	11
8	30	17	6
0	29	10	12
0	25	0	6
7	37	4	8
0	19	9	48
6	25	37	33
18	30	13	1
14	39	9	18
69	14	11	33
1	29	7	15
0	35	8	27
8	48	9	1
0	32	10	33
4	10	2	13
0	36	5	12
14	10	9	8
4	19	28	8
2	24	11	4
6	13	5	20
4	27	20	28
0	9	13	36
0	93	19	58
18	16	0	83
12	10	18	7
5	48	13	16
0	11	73	23
0	26	28	45
0	35	16	3
1	7	19	4
4	13	3	6
0	22	2	1
0	18	22	31
2	16	3	10
8	3	26	35
2	18	2	19
1	7	5	59
70	27	1	13
18	18	14	66
4	11	12	20
0	38	13	8
3	17	2	47
2	4	9	5
3	23	2	6
0	20	13	16
5	48	3	19
12	14	49	25
0	13	14	2
0	14	6	1
0	26	17	20
0	11	41	0
1	20	20	20
3	17	5	25
38	14	1	6
24	14	3	9
0	21	3	1
0	18	9	17
1	33	9	6
0	29	8	24
0	9	65	34
21	3	10	2
0	13	6	0
20	6	15	0
3	26	46	1
6	38	13	27
4	32	1	37
0	5	0	10
5	7	29	2
12	30	12	10
8	20	13	15
1	56	25	36
14	79	8	16
9	29	0	39
4	50	11	39
2	32	0	22
8	37	19	8
4	46	13	23
3	41	9	0
6	70	7	9
35	44	0	34
2	28	45	47
0	6	12	2
7	45	17	23
0	70	18	16
4	56	15	7
58	15	23	10
1	14	77	0
33	26	6	22
0	4	2	1
7	10	1	3
0	13	12	6
10	66	8	12
23	11	22	2
1	10	5	27
0	4	43	18
3	76	34	12
0	22	21	0
0	8	47	11
15	9	28	33
2	20	20	14
0	24	71	9
16	29	20	21
1	29	31	19
18	39	3	19
19	20	22	88
6	12	14	29
5	8	26	16
13	3	18	14
5	15	27	14
9	18	31	7
32	0	7	33
2	7	9	34
5	22	24	19
1	0	12	26
18	11	8	5
28	1	6	56
4	2	13	9
1	14	41	10
24	12	21	24
15	3	19	51
2	12	27	14
6	6	18	40
5	6	38	7
8	2	46	21
0	2	66	5
1	7	18	6
2	4	1	1
0	2	29	14
2	3	63	19
4	69	80	7
11	58	5	10
0	36	19	4
3	55	23	31
1	14	0	7
4	23	17	3
5	64	4	10
5	14	1	22
3	72	53	53
6	22	0	5
10	8	2	30
14	18	21	33
5	35	31	8
25	21	2	6
28	35	18	6
12	19	3	26
8	42	35	52
0	25	0	1
14	15	4	24
0	18	4	21
3	13	0	6
1	58	6	8
4	27	9	12
8	43	9	2
3	37	4	54
6	52	6	128
22	35	29	5
1	16	13	15
0	31	0	8
15	16	0	9
0	29	7	0
3	51	39	27
0	12	1	6
8	11	1	17
0	82	21	15
4	13	1	4
7	17	0	18
0	43	35	12
1	28	0	26
4	40	7	42
8	102	0	4
1	34	17	11
1	36	12	8
23	49	8	21
7	13	7	18
30	87	33	31
8	4	0	13
4	29	0	11
4	35	0	7
1	13	0	29
3	10	1	1
1	21	2	16
1	21	0	19
5	51	0	40
2	32	20	0
0	15	0	55
0	46	12	4
1	27	4	0
2	15	2	1
0	103	5	13
80	30	9	0
21	55	0	0
12	50	2	11
3	79	3	1
0	183	34	18
12	104	19	0
16	67	8	18
0	54	10	2
7	60	16	1
10	3	6	0
19	138	14	3
13	138	13	21
10	89	23	34
26	86	35	24
5	100	47	0
1	107	31	6
24	83	57	19
6	63	51	52
6	40	58	10
2	50	52	2
3	94	47	2
0	74	116	2
4	74	28	3
9	73	30	21
6	89	56	43
36	120	65	9
1	64	26	18
18	92	39	6
4	82	31	23
34	79	24	15
0	20	32	18
14	15	22	17
4	17	106	31
0	68	5	4
27	50	62	3
0	32	32	0
1	33	22	15
7	39	34	4
2	97	12	2
21	38	58	25
17	29	71	5
3	83	60	9
17	30	10	26
3	27	16	7
36	30	39	50
13	79	148	17
1	35	38	6
42	26	17	6
6	31	46	7
55	38	38	11
48	40	24	19
31	36	21	53
5	34	40	30
1	34	65	5
1	45	71	0
1	41	33	10
1	31	38	64
0	48	39	1
10	43	25	32
18	64	49	11
15	31	47	4
4	83	27	22
4	75	76	4
21	49	64	40
6	38	12	4
1	73	6	2
11	105	27	1
19	49	12	7
1	32	32	9
23	67	9	1
7	40	38	12
31		37	9
3		19	9
4		9	9
9		18	49
10		19	12
3		41	3
7		37	17
19		9	5
1		19	11
2		95	1
0		20	15
15		21	3
0		14	7
0		39	17
0		21	24
1		75	21
10		59	11
23		31	7
7		51	18
0		95	2
0		39	25
2		76	8
18		71	4
0		100	18
17		104	18
9		58	18
30		44	32
0		38	9
5		35	21
0		35	15
7		65	15
0		10	0
16		90	11
1		75	9
0		37	1
2		60
0		106
0		56
2		85
14		109
2		61
0		14
3		20
7		35
0		24
2		12
1		44
3		21
0		36
1		41
0		52
0		54
0		9
2
0
34
3
8
9
16
2
0
2
9
1
9
0
2
5
4
2
13
16
1
8
8
7
1
7
1
4
4
11
0
9
2
9
8
0
7
16
0
8
3
2
4
0
0
11
33
0
3
20
14
5
22
4
4
20
9
4
3
5
13
2
18
6
4
1
0
3
0
1
3
26
12
21
12
11
1
0
38
0
2
0
4
1
55
16
0
9
6
2
2
4
11
11
1
16
3
19
11
5
2
4
13
2
3
2
1
56
32
7
3
0
11
3
7
18
0
1
0
2
10
11
5
4
27
17
15
7
3
4
18
20
8
5
7
2
1
18
2
10
0
0
6
19
6
28
18
17
6
12
73
18
9
2
1
7
7
0
6
0
8
3
4
2
4
6
5
0
0
25
40
0
2
3
1
0
11
0
48
0
3
7
3
9
28
2
6
2
2
3
9
0
0
1
4
0
1
11
5
0
1
20
0
1
0
0
4
6
3
5
5
0
2
1
0
13
0
2
5
5
1
8
14
72
22
9
28
7
3
48
37
69
28
57
72
113
50
48
48
18
65
7
49
30
34
28
49
26
14
41
45
51
20
43
49
25
13
47
24
24
17
14
51
33
18
33
61
28
67
46
42
26
30
13
21
25
9
42
38
20
36
19
14
14
18
55
43
2
52
20
38
10
19
27
16
30
26
8
20
49
67
29
17
16
6
32
24
51
56
9
34
49
26
28
23
42
94
81
49
40
31
15
22
47
82
22
8
31
49
13
34
34
30
12
23
18
43
34
20
18
54
42
47
5
53
12
37
57
24
14
31
21
47
56
35
13
25
40
29
18
53
24
14
36
34
51
15
45
21
13
70
18
16
40
20
27
22
25
33
23
7
31
41
26
116
29
44
55
45
18
8
16
20
59
8
21
28
15
11
25
21
16
41
39
44
15
58
22
44
20
49
55
22
30
49
47
26
37
58
44
46
34
11
24
29
46
26
15
42
24
73
55
12
20
43
48
34
83
28
47
28
63
13
17
25
36
16
51
30
30
15
37
87
14
55
26
42
35
37
14
36
44
26
26
26
28
23
32
27
31
45
23
75
30
39
55
42
29
16
34
24
17
37
29
16
29
79
47
74
13
4
2
3
2
9
3
6
4
1
25
7
31
4
8
4
0
2
12
3
11
5
32
40
5
10
0
1
38
5
28
0
5
16
0
45
3
0
22
2
21
13
0
7
5
9
33
14
5
1
5
34
3
30
6
1
5
3
4
21
9
28
26
16
2
4
13
40
2
17
2
15
15
3
10
20
18
10
13
9
36
12
4
1
22
7
8

## Sheet: Fig1D
Veh	50nM	10nM	5nM
8	16	45	9
5	66	17	10
37	44	12	25
118	25	26	28
18	25	21	11
12	33	8	34
39	5	12	32
46	13	22	9
4	69	4	4
37	126	108	19
24	27	21	8
5	34	6	14
25	99	14	37
4	4	19	10
56	167	57	8
116	6	34	156
79	146	7	13
7	30	20	18
4	135	4	14
22	159	16	8
7	4	17	21
50	18	20	4
108	390	19	28
29	513	22	15
108	32	39	46
28	246	11	5
276	45	12	74
4	110	5	21
22	6	50	34
7	9	5	4
16	26	16	8
4	41	7	27
58	25	4	7
4	12	353	18
124	9	9	7
96	94	32	9
30	140	30	10
16	49	646	46
28	10	18	19
49	19	11	27
9	141	48	14
13	5	26	13
7	10	13	14
8	20	385	14
184	237	4	12
11	11	67	6
170	72	895	49
17	8	32	16
27	34	22	10
166	49	12	30
15	76	13	18
12	14	20	15
9	6	5	35
36	4	23	8
46	4	26	31
20	32	11	30
16	9	65	11
97	12	49	25
20	4	35	8
184	78	18	5
6	11	31	6
7	13	10	4
18	147	16	14
25	8	176	13
58	12	19	5
65	28	4	7
159	135	10	8
11	62	21	170
11	92	14	48
24	86	14	23
7	26	19	12
9	209	5	36
54	245	64	18
21	28	25	8
11	11	70	7
34	15	13	146
4	5	9	15
32	5	88	102
48	19	182	17
4	25	66	15
19	16	11	8
4	219	110	24
13	329	13	11
8	342	23	52
15	46	51	27
14	228	361	10
18	11	213	449
443	43	24	28
12	9	4	17
5	4	29	6
17	519	90	4
36	21	28	52
50	61	427	12
24	56	113	4
4	132	30	5
5	12	10	13
208	4	242	14
9	34	34	34
5	6	14	52
24	13	533	4
124	36	9	45
16	10	89	41
73	26	8	11
4	10	6	4
14	108	14	4
14	4	5	4
6	53	23	54
14	139	46	26
32	19	46	8
70	14	4	16
8	8	16	34
47	174	124	30
4	21	7	11
9	10	11	19
53	9	41	35
19	39	4	11
428	36	13	8
71	4	57	6
18	7	68	342
8	178	1258	7
10	58	6	4
110	106	17	9
9	28	5	8
11	13	11	9
9	508	488	64
7	107	6	14
247	36	56	133
27	4	19	4
18	9	41	16
10	299	52	5
10	84	273	43
206	65	13	9
42	19	149	10
39	155	5	17
29	25	70	5
21	9	20	12
37	78	11	4
10	15	11	20
35	19	12	19
7	14	5	39
82	50	10	11
15	28	164	15
163	36	106	31
34	48	25	13
9	116	32	17
6	6	71	10
4	401	10	8
13	132	43	23
19	16	19	50
4	17	61	7
4	106	9	9
47	21	114	11
10	36	5	15
13	34	40	4
8	33	41	12
4	12	554	6
7	125	68	13
7	4	32	24
27	4	10	27
6	5	4	68
9	69	10	21
380	100	19	17
89	132	211	5
5	14	15	15
12	7	34	15
10	331	13	14
10	4	9	6
21	10	10	33
7	9	7	6
14	12	42	5
72	5	12	10
22	654	7	6
198	9	21	9
16	10	50	4
82	29	136	5
140	165	16	6
4	8	97	35
41	4	25	4
6	5	21	4
4	15	8	5
22	45	43	18
23	87	21	7
10	34	110	9
24	31	7	36
66	168	4	6
39	82	64	28
13	11	33	7
26	6	7	45
33	16	28	13
53	27	21	8
37	28	10	6
18	4	30	17
35	7	4	27
28	15	52	14
15	12	7	7
4	9	77	9
5	100	287	8
11	13	465	9
4	12	14	6
4	10	20	16
46	4	25	52
19	116	17	13
35	57	42	4
7	27	33	5
10	38	25	12
21	8	5	19
30	104	59	12
9	11	9	13
34	5	9	42
7	5	784	13
8	55	17	17
91	7	18	14
13	9	28	8
6	17	7	4
39	14	20	115
13	194	6	9
70	106	134	19
5	58	53	31
33	11	13	21
58	190	116	10
8	25	418	12
48	31	37	13
4	117	69	13
28	12	10	18
4	20	544	12
214	4	730	32
38	88	11	6
58	7	244	48
21	23	47	15
12	8	4	4
33	5	13	26
35	9	34	13
5	50	5	13
20	6	4	5
18	221	27	10
6	31	89	13
4	57	70	16
5	19	64	4
14	8	14	182
36	5	10	20
4	7	73	61
5	32	41	5
106	87	33	161
10	122	33	7
27	137	36	6
4	185	307	26
25	975	53	4
12	5	15	10
13	102	5	19
56	115	55	5
11	8	22	20
11	146	68	5
10	123	5	29
335	7	86	15
6	28	14	10
19	4	20	19
10	12	21	17
25	11	5	6
51	226	110	24
121	9	39	9
12	7	17	31
15	20	134	61
75	10	14	11
18	938	9	42
15	4	17	13
8	18	14	31
16	35	68	84
24	103	12	7
16	48	589	6
31	32	26	25
18	7	5	19
38	5	7	18
13	33	8	7
5	55	33	4
79	41	14	8
5	56	4	9
13	18	66	5
4	346	7	7
361	37	4	97
11	62	58	4
99	52	141	17
4	13	6	4
12	111	9	15
307	9	119	10
23	11	19	11
33	57	17	8
7	20	60	6
25	68	8	16
4	5	20	14
47	68	43	124
15	33	15	9
15	13	9	8
15	19	214	13
8	18	6	14
13	7	48	65
15	11	6	27
9	8	132	7
23	16	7	8
11	5	42	23
4	11	39	17
20	10	38	7
39	5	14	18
6	14	54	8
80	123	105	24
15	14	25	4
26	10	369	27
6	8	156	6
45	11	104	46
24	8	168	68
20	4	7	25
11	58	19	6
6	31	9	5
6	14	9	25
19	31	13	5
7	306	42	52
13	113	14	15
14	12	8	16
30	46	25	12
47	46	7	5
38	105	65	17
48	35	16	15
12	18	4	8
14	42	7	4
4	13	133	16
156	158	4	24
8	95	41	27
11	5	6	5
62	26	60	29
8	13	182	12
13	5	10	31
9	18	13	19
14	80	12	17
8	5	19	26
28	281	54	5
10	35	70	16
21	49	259	4
55	40	14	4
55	4	40	17
34	4	7	8
93	4	129	12
14	31	15	11
18	14	9	35
32	60	12	29
5	90	5	4
90	11	187	23
11	66	29	48
21	161	79	35
12	12	24	16
4	34	138	17
5	64	107	14
23	197	22	22
11	164	20	183
31	36	37	45
77	4	24	7
16	74	634	55
23	74	70	37
13	27	51	5
117	174	80	19
38	40	51	19
39	30	5	27
71	16	7	4
12	50	34	7
18	22	22	35
12	12	201	51
6	12	7	18
31	13	6	148
204	68	39	14
7	7	75	11
6	15	22	15
11	30	57	56
37	16	8	21
42	7	6	7
17	34	49	17
4	10	7	22
5	65	18	11
4	19	23	26
14	183	28	4
155	18	4	22
5	21	25	4
36	8	62	12
9	193	8	28
6	18	65	7
5	225	32	4
19	21	53	8
34	43	14	32
119	12	14	8
26	38	11	18
361	8	4	8
18	50	11	4
18	237	8	10
5	31	5	457
4	241	43	17
32	8	29	44
11	22	12	4
293	21	49	29
10	193	116	5
8	11	33	5
9	13	27	6
29	7	41	4
110	28	30	7
8	7	117	10
23	7	19	49
5	8	11	20
19	168	7	31
81	16	19	60
19	48	23	4
17	49	13	39
19	8	7	4
13	35	21	13
12	59	17	35
9	45	107	40
8	16	13	21
46	42	5	13
49	175	77	59
4	164	6	15
113	71	183	23
21	60	131	25
6	26	9	9
33	10	55	14
8	8	63	7
7	92	37	71
45	349	22	9
7	8	10	8
24	7	30	15
27	92	4	12
8	6	55	14
15	164	46	19
11	437	21	14
7	23	124	88
7	223	248	22
49	562	13	56
12	12	65	19
4	52	24	179
77	5	7	28
4	5	122	5
36	46	7	22
139	37	123	14
132	30	8	9
19	112	4	23
16	40	10	55
23	12	27	6
9	18	90	16
50	11	32	9
6	7	30	106
4	7	30	13
12	9	9	28
27	14	28	12
44	6	23	6
9	10	274	40
26	5	4	10
12	1388	4	9
70	572	46	7
18	18	115	24
59	8	48	24
35	5	110	20
14	10	21	28
4	14	38	22
16	106	28	7
8	61	5	37
17	87	16	83
231	44	5	11
57	30	37	35
5	4	10	31
5	307	172	9
85	73	86	24
13	193	48	95
30	8	16	12
8	10	15	5
13	26	201	8
169	5	31	64
27	95	56	8
5	7	17	6
5	18	5	23
15	25	39	14
123	18	37	159
6	19	13	19
10	10	9	69
69	19	7	24
12	48	23	13
108	14	91	11
6	71	29	7
40	7	34	17
4	10	40	9
19	41	36	23
11	88	16	63
4	46	17	6
17	73	14	20
12	6	19	8
4	34	47	9
6	28	6	5
23	9	22	16
7	11	11	19
7	270	62	6
21	197	7	9
6	4	17	16
44	196	23	10
8	33	5	6
6	7	119	15
19	11	6	11
13	250	7	71
132	138	41	4
197	28	94	13
51	4	24	13
11	76	71	14
133	18	25	4
9	45	106	6
40	8	52	6
14	13	26	12
48	58	14	5
13	10	176	7
13	4	409	26
7	22	85	240
13	71	9	292
23	4	20	73
9	6	57	26
117	6	57	9
11	24	310	11
13	5	119	11
29	26	5	32
136	183	16	22
213	167	4	11
17	19	5	15
28	56	113	18
5	6	151	95
16	112	23	10
4	482	83	12
8	24	14	11
27	54	15	12
4	4	203	19
22	18	16	40
16	26	6	12
257	15	10	24
4	11	108	26
15	24	87	4
14	15	24	58
7	117	42	75
17	14	17	8
8	23	112	6
31	96	93	25
21	5	4	11
98	17	16	4
277	112	198	52
4	21	22	5
49	43	97	64
41	77	13	53
20	20	18	9
103	41	61	40
88	9	46	24
9	4	24	9
4	19	6	14
37	51	6	36
115	39	5	53
9	101	8	17
10	5	62	6
34	11	12	11
9	10	35	17
32	32	257	24
25	107	24	8
46	161	13	59
17	4	21	25
37	42	474	4
9	7	131	26
13	5	107	40
17	34	6	10
5	79	22	25
5	5	12	26
20	58	4	9
10	98	17	19
16	71	5	38
31	23	38	10
29	239	27	18
106	123	30	10
4	20	9	13
13	27	301	25
12	417	53	14
110	17	277	6
13	24	52	9
264	9	26	43
4	77	13	11
18	121	18	4
64	44	88	5
22	258	136	16
4	6	251	4
27	7	5	4
246	8	164	21
12	174	18	17
16	173	4	18
35	43	8	4
4	8	21	8
13	24	25	8
4	5	58	31
12	6	336	12
62	93	14	5
19	116	12	44
15	27	16	24
4	13	64	8
4	5	287	10
18	8	15	4
5	209	80	19
99	5	135	5
25	41	29	10
5	11	89	7
17	4	13	13
13	26	9	34
7	20	8	5
9	6	9	4
16	38	94	122
22	78	6	12
99	111	18	40
21	33	31	51
186	35	20	4
24	142	32	18
13	228	7	46
22	10	21	9
16	140	16	11
6	9	15	48
60	52	28	22
26	228	71	7
38	5	33	41
11	17	13	29
10	5	19	13
8	8	40	80
9	21	5	9
5	45	64	13
39	215	10	61
9	65	4	35
18	60	16	6
30	19	106	9
6	4	14	12
9	377	40	42
32	9	63	6
51	4	5	344
4	6	14	16
4	37	29	7
4	133	10	4
7	54	34	67
219	8	4	24
4	4	26	9
45	40	97	6
10	53	21	8
10	27	74	22
17	148	5	29
189	27	31	20
34	17	35	28
26	20	4	27
45	37	36	8
71	15	16	138
72	82	52	26
192	8	37	19
283	10	230	5
6	5	23	24
42	16	14	9
12	25	21	6
16	44	163	26
7	71	10	73
38	41	14	101
13	76	418	26
6	50	16	28
32	15	33	81
5	15	5	29
343	82	6	150
4	7	123	27
39	38	57	52
8	29	6	19
4	225	7	15
67	58	180	14
10	5	18	7
7	4	7	9
21	32	40	9
14	29	155	33
6	13	69	5
230	148	8	108
35	26	128	5
4	32	32	9
5	73	11	10
9	31	79	17
488	19	38	10
68	191	25	96
22	7	42	14
8	9	9	16
49	28	497	10
4	19	12	42
30	25	8	30
31	357	15	33
39	614	70	27
4	82	7	9
62	4	4	519
72	17	5	74
4	25	45	72
37	176	12	4
59	79	14	75
93	337	4	7
9	82	33	32
10	4	79	65
15	22	25	26
181	7	4	6
32	4	14	10
14	13	11	32
9	47	19	9
14	6	5	18
22	1282	145	9
4	33	22	30
155	65	71	54
17	6	36	20
70	8	5	5
19	9	23	10
5	4	4	21
9	8	10	33
21	4	33	10
150	15	24	34
14	7	36	5
5	19	143	29
14	12	115	68
4	6	97	28
21	29	113	17
78	60	26	7
12	41	16	11
21	4	38	7
213	4	19	21
58	38	61	152
27	17	59	40
19	340	64	5
128	33	26	11
13	4	28	29
28	191	43	13
5	22	7	26
38	116	31	6
5	194	101	34
14	15	16	12
28	6	335	107
156	19	36	19
67	4	70	99
18	12	5	30
18	26	26	33
11	4	47	6
8	4	13	8
13	13	35	69
5	19	27	174
54	4	4	26
94	37	22	9
5	187	37	6
10	18	67	8
20	18	11	17
15	37	11	22
19	49	29	18
27	23	109	5
85	4	143	9
10	90	108	41
43	339	12	205
40	207	4	16
105	9	4	24
32	7	43	55
9	10	12	19
23	53	314	81
9	6	212	30
57	19	78	217
41	5	19	4
4	63	21	14
24	6	47	16
163	446	17	21
93	22	27	8
28	5	18	73
70	178	4	4
10	10	4	32
11	8	5	12
17	60	17	5
8	33	45	14
28	279	22	34
21	57	40	16
4	9	9	14
7	35	38	31
8	66	33	11
53	112	21	4
4	37	31	9
19	20	40	63
19	37	7	45
92	65	10	6
82	208	18	28
22	7	20	24
26	39	157	57
85	19	30	8
237	109	34	40
31	194	5	4
11	59	21	38
5	24	32	8
7	32	9	5
14	9	19	11
16	152	36	4
9	5	72	7
5	28	7	10
15	41	12	4
13	12	17	8
8	6	14	220
15	10	694	4
4	514	104	5
14	11	69	42
13	90	52	6
5	20	5	13
8	4	41	47
21	141	37	23
12	532	6	42
7	4	28	18
40	67	42	11
9	32	30	102
17	6	116	52
81	9	9	7
25	55	37	96
34	62	184	15
8	22	6	9
7	4	13	5
66	54	12	14
10	37	30	72
21	137	28	12
15	6	9	166
37	14	32	12
57	32	49	21
14	8	4	4
5	456	157	30
7	10	24	11
5	13	126	10
54	5	65	13
25	4	7	21
4	6	145	42
7	119	85	4
26	4	95	4
71	104	61	25
13	8	19	51
8	6	22	41
7	119	46	16
7	15	94	37
14	10	69	7
11	5	4	9
20	32	13	47
6	9	8	12
10	13	19	7
10	17	15	14
4	12	52	14
18	136	4	76
62	4	12	12
11	178	16	25
16	5	99	19
16	29	484	147
28	113	21	11
6	15	52	39
16	29	13	7
10	101	40	4
53	50	68	4
19	5	272	50
34	5	4	24
5	54	9	4
25	8	28	22
24	4	33	150
13	36	71	11
29	32	14	9
9	121	15	4
41	15	44	160
8	25	12	18
7	21	40	7
4	25	235	29
6	13	13	8
7	4	205	4
5	371	27	22
103	37	7	6
18	46	14	51
33	15	40	6
28	34	16	142
64	13	4	17
15	103	56	12
15	4	24	293
22	187	6	8
20	52	15	307
10	5	14	17
10	5	14	7
6	10	36	323
16	8	12	4
15	9	9	20
26	4	50	6
15	26	21	8
12	13	16	14
15	78	33	43
7	9	6	11
4	53	7	13
11	37	34	48
7	6	76	4
13	4	65	6
11	17	48	71
5	14	42	91
17	104	7	19
85	7	26	34
29	100	10	11
37	29	65	10
10	211	86	4
34	7	22	62
26	8	66	53
115	237	44	23
21	56	35	12
23	349	24	4
17	119	13	10
5	7	15	24
49	8	48	50
194	18	4	7
14	115	49	145
25	109	8	19
67	49	11	15
14	22	17	8
7	13	24	18
36	14	4	17
6	274	142	28
5	9	7	7
42	45	72	28
21	14	53	4
10	108	69	7
14	24	89	125
33	250	7	8
40	45	4	9
4	23	457	34
5	62	51	37
341	19	10	83
24	109	82	61
19	28	6	27
14	15	9	120
61	5	57	13
42	17	14	36
28	9	401	9
16	8	9	4
8	13	41	6
69	32	18	9
7	18	13	34
23	38	615	13
4	116	10	23
291	4	105	34
38	50	21	491
4	5	4	6
56	46	17	4
4	12	47	5
27	92	6	109
142	170	5	85
7	4	10	26
5	9	67	5
91	41	148	18
77	171	47	8
4	25	17	4
25	7	67	5
33	7	85	23
19	6	50	310
21	94	111	35
20	22	7	122
21	24	14	4
4	4	32	11
4	32	195	22
13	23	49	4
21	48	16	10
8	72	186	304
182	41	58	54
52	7	75	59
54	21	37	275
25	4	115	15
7	5	8	102
13	13	24	27
8	10	4	20
28	33	22	16
32	4	17	20
242	5	164	11
15	56	262	27
386	6	6	24
7	34	12	24
10	8	48	4
10	68	7	249
168	120	99	22
43	8	74	27
9	7	48	7
18	11	12	35
28	21	8	94
9	4	5	8
8	39	28	8
17	6	12	21
47	389	4	43
109	10	9	16
16	349	357	25
54	8	73	32
8	388	27	23
20	10	46	21
13	8	4	7
82	21	16	7
25	10	131	48
5	14	13	8
14	11	11	21
5	13	16	39
4	69	8	10
7	46	8	28
9	5	271	21
7	13	116	26
36	20	4	4
4	17	7	8
21	17	173	5
13	31	30	14
17	5	7	94
6	38	35	6
19	4	24	15
8	8	14	17
4	68	9	6
14	12	15	8
10	62	35	67
14	45	30	15
48	27	8	95
54	13	45	16
10	42	16	18
27	4	33	27
23	10	8	8
4	39	94	23
14	89	6	21
10	26	15	4
27	55	36	8
161	10	7	12
8	4	29	4
19	16	5	10
8	11	65	140
29	42	12	69
25	50	13	13
20	69	4	13
44	17	32	28
26	5	12	4
7	27	105	64
7	51	51	52
66	33	25	11
15	26	17	17
22	8	93	4
31	7	114	32
24	31	12	5
156	55	5	22
19	5	4	4
10	42	4	7
25	10	24	14
33	56	5	28
9	85	4	9
9	4	12	41
24	128	33	4
66	98	19	17
130	21	7	22
10	5	25	131
19	16	65	9
41	4	130	18
13	23	16	13
84	21	19	36
21	103	22	4
13	73	59	4
30	16	13	60
231	20	23	28
7	16	40	19
37	15	44	4
12	132	4	6
443	8	52	18
542	96	7	11
440	7	147	44
125	4	9	19
8	209	44	15
17	10	8	24
67	26	8	9
7	38	20	58
6	430	51	12
183	4	43	48
11	50	132	7
16	44	39	16
6	8	4	37
10	13	18	16
7	26	11	25
18	7	84	21
12	13	4	8
7	36	9	20
13	13	26	24
16	18	20	8
8	35	14	4
5	52	32	11
7	50	21	85
9	11	15	19
23	16	63	4
19	13	25	7
70	128	23	58
132	9	25	43
4	161	21	6
4	146	59	119
42	20	22	6
19	56	71	61
59	43	60	11
36	158	7	13
23	13	162	9
4	5	43	31
12	11	18	25
17	4	35	23
271	11	12	9
4	85	13	214
44	6	60	13
22	10	76	5
175	38	4	41
12	5	94	4
10	106	23	4
16	25	101	6
10	44	41	8
104	85	7	4
122	40	79	44
27	36	26	85
119	15	7	63
120	22	14	8
53	88	18	25
63	71	28	7
18	31	109	97
48	10	27	9
33	28	7	24
20	30	13	41
4	5	22	14
7	31	12	29
5	19	21	72
9	101	16	169
11	12	15	12
4	13	18	11
6	4	11	19
15	55	6	18
22	6	103	77
60	16	19	16
7	249	83	7
4	6	21	72
20	7	21	311
13	39	16	22
17	4	39	189
592	13	10	26
15	41	22	184
8	11	57	30
6	38	5	5
7	14	28	20
50	448	39	5
13	4	24	23
56	94	41	17
151	352	23	4
8	8	15	13
11	15	140	37
14	18	99	30
4	4	37	28
16	4	10	8
15	4	8	5
11	4	14	11
23	30	5	16
49	13	15	67
13	12	19	17
9	5	23	32
11	483	31	32
4	44	12	4
4	8	21	24
18	4	5	15
139	43	26	7
4	30	121	91
42	14	16	14
13	5	17	11
8	8	12	35
20	178	4	36
5	14	17	24
12	31	18	16
11	28	20	95
48	23	25	21
24	19	4	18
23	23	15	237
128	10	7	5
109	7	36	14
8	17	4	9
93	19	4	13
31	13	27	93
23	5	14	28
21	21	10	30
10	8	10	4
64	12	4	10
29	11	8	29
4	106	69	4
53	170	7	4
34	11	28	12
4	14	22	81
4	40	21	241
33	7	16	150
17	13	95	12
12	86	4	22
23	246	15	11
8	19	22	9
31	27	49	6
16	40	22	29
44	23	31	29
51	77	84	21
17	17	41	4
10	32	12	15
49	16	230	22
4	8	34	12
5	38	41	15
103	185	130	298
178	21	172	15
42	15	6	15
131	15	142	9
21	4	40	12
17	5	4	9
23	13	19	8
6	9	358	58
12	14	8	4
16	81	80	79
4	38	38	45
17	8	8	8
16	9	158	9
11	36	4	9
371	18	22	148
22	25	9	50
4	16	27	80
23	8	19	10
6	26	42	4
4	7	16	11
314	22	143	20
23	5	53	25
11	35	53	9
16	7	25	38
9	8	27	79
7	14	27	201
7	21	195	27
10	6	13	4
106	203	36	4
24	64	41	63
33	4	21	26
418	9	33	5
9	217	131	12
54	25	25	8
10	69	36	97
16	512	123	37
40	15	15	52
17	4	12	23
14	63	126	240
14	54	10	12
47	30	185	4
36	6	21	44
16	21	21	28
11	96	8	12
23	29	83	36
7	7	14	17
4	670	34	11
4	28	49	7
74	52	8	6
19	52	10	4
26	49	60	8
11	10	6	10
68	46	12	4
11	68	45	15
17	6	14	18
12	74	15	12
5	21	25	23
30	7	9	36
6	16	16	39
66	79	103	110
26	70	26	7
27	10	7	171
31	61	316	23
44	7	24	7
9	25	17	8
4	113	15	31
21	17	11	54
80	313	11	7
5	153	10	12
57	291	13	14
26	26	13	17
25	13	114	6
4	35	158	12
74	11	16	19
41	234	126	9
138	10	6	24
17	156	9	35
86	14	81	173
8	6	110	42
44	13	33	50
20	28	13	15
15	67	8	34
6	5	14	5
240	11	5	228
6	154	97	30
6	118	11	304
4	19	14	7
13	57	72	15
18	14	8	8
129	6	231	65
7	307	105	23
19	177	16	72
7	11	71	11
131	9	448	13
102	34	36	18
52	46	55	212
33	37	11	18
96	826	17	19
11	6	26	27
14	31	76	7
6	126	26	7
9	237	29	27
94	34	9	72
210	42	17	8
4	10	337	36
14	254	7	49
4	204	37	9
46	221	15	10
16	7	9	26
4	13	66	182
4	9	7	34
6	14	189	6
57	404	6	14
4	133	40	26
16	14	28	19
4	326	15	8
21	5	12	102
13	28	29	4
4	25	6	99
6	36	19	19
8	5	16	45
14	4	31	73
10	42	16	8
4	450	57	4
4	57	27	82
123	9	93	18
4	13	129	8
38	24	8	8
42	55	4	60
13	67	217	460
11	13	6	57
16	9	102	28
30	4	36	10
4	221	32	36
201	241	17	22
22	11	69	31
14	19	25	88
15	18	40	31
12	8	9	50
12	263	4	14
289	21	63	17
13	4	38	8
11	305	8	20
73	8	9	151
9	10	267	5
47	4	12	39
11	118	8	17
4	6	22	11
4	8	9	119
5	41	12	6
71	200	147	10
5	14	27	11
5	4	81	129
6	142	8	8
4	16	4	10
35	42	25	43
35	651	15	91
78	4	78	436
22	16	88	8
12	21	248	11
8	98	14	10
5	16	9	7
28	5	6	41
13	4	358	91
16	14	6	32
55	7	9	85
11	68	16	78
5	187	157	25
10	5	5	21
8	13	60	9
8	130	33	24
60	48	9	6
8	22	5	30
4	126	7	18
65	31	8	7
7	25	244	19
51	14	13	97
4	8	5	9
8	81	25	5
26	40	50	4
20	13	23	9
24	7	79	14
75	10	27	9
25	22	27	127
500	99	18	26
173	10	30	290
30	85	14	13
32	27	204	46
21	13	5	5
4	37	22	52
8	18	7	7
22	9	60	16
17	29	25	67
49	13	17	19
20	12	8	15
204	13	35	16
4	8	9	20
11	64	14	21
19	5	220	14
9	86	16	31
10	192	18	480
146	14	23	81
22	12	25	78
15	12	4	12
14	20	256	14
10	198	486	9
24	21	97	14
56	135	12	4
4	25	52	11
6	17	26	7
5	22	62	54
8	9	10	4
5	102	258	17
17	18	12	60
5	12	34	4
6	169	14	28
423	8	245	28
17	120	18	26
9	14	32	83
26	29	4	8
4	131	5	6
9	13	36	13
80	16	80	299
44	186	22	7
13	47	9	5
8	25	49	7
13	5	4	84
16	47	18	6
12	26	33	15
12	277	68	46
11	4	38	10
5	8	12	17
5	796	37	4
9	77	17	13
8	16	37	6
5	46	22	26
4	17	4	6
9	32	15	7
14	181	14	28
18	32	27	14
136	75	10	4
24	669	32	4
10	17	16	11
4	10	10	13
4	25	27	7
5	80	70	4
17	42	9	24
15	7	15	40
49	6	6	7
72	29	34	10
32	79	25	7
12	26	23	11
22	40	58	17
13	108	50	27
64	12	29	131
22	8	16	77
80	49	42	245
7	489	6	32
15	22	10	8
13	16	24	29
17	47	18	20
12	11	7	11
12	18	19	151
142	51	20	13
6	20	218	43
42	16	39	10
6	33	38	15
58	27	18	38
27	36	5	18
31	7	72	9
19	5	4	7
15	5	21	18
17	6	31	16
4	195	26	7
24	4	36	12
47	303	5	70
23	62	9	11
4	4	87	37
23	20	4	64
4	4	26	33
23	7	11	7
55	89	32	5
15	28	15	21
7	6	28	8
31	49	15	219
21	90	329	5
401	350	4	24
134	8	141	9
21	715	52	80
5	54	5	11
46	96	737	5
5	157	47	9
6	29	11	16
39	21	25	22
53	17	30	26
131	9	4	7
83	226	56	86
56	14	12	11
5	79	4	28
280	82	19	37
4	141	11	4
52	43	14	93
33	12	27	4
45	11	7	184
32	50	4	6
29	101	25	36
4	111	14	10
33	8	9	353
48	4	29	121
8	6	29	246
8	71	50	9
68	45	165	17
8	18	15	237
5	16	12	103
18	32	5	157
5	21	9	7
29	21	610	4
16	21	69	156
25	51	51	85
4	123	57	56
148	95	67	6
8	10	15	6
23	13	8	18
17	18	4	22
151	108	118	96
5	123	13	25
7	38	15	96
62	8	59	20
52	81	144	136
4	82	17	52
4	39	5	119
174	190	36	10
54	28	10	34
4	4	12	27
88	80	79	10
42	369	18	61
26	40	61	26
15	124	22	8
8	131	22	15
8	213	451	13
19	133	21	573
9	18	8	9
49	23	9	27
41	5	36	22
48	252	21	4
40	57	5	12
12	42	72	9
8	63	25	36
16	58	88	7
7	239	5	20
8	13	60	13
15	9	34	47
20	21	4	7
85	332	71	7
6	23	12	12
35	26	23	7
12	6	78	189
4	15	23	22
13	7	34	8
24	16	79	8
4	151	391	10
66	132	22	258
5	11	28	15
30	6	4	31
23	89	14	129
8	49	34	4
7	130	51	4
16	78	9	178
6	12	18	10
12	13	6	14
59	34	82	46
11	44	4	4
15	13	9	64
14	7	21	31
18	21	8	4
8	87	7	13
29	598	38	76
30	59	7	294
8	43	116	14
12	70	29	24
49	20	50	54
15	131	18	44
6	4	10	9
33	153	43	25
39	13	16	129
11	115	28	4
49	233	147	58
4	61	11	24
26	15	9	35
7	12	12	18
19	188	16	4
28	77	9	109
18	42	33	106
55	97	13	379
75	16	22	14
18	5	37	15
82	194	8	26
34	21	10	21
4	18	23	29
4	27	7	30
4	7	42	8
50	28	7	4
22	848	33	22
4	161	9	410
13	215	12	231
4	26	7	8
66	24	62	32
11	27	14	21
60	21	24	18
29	23	54	27
27	7	58	7
13	61	12	234
29	25	11	98
69	44	13	268
26	18	10	53
13	129	21	14
9	33	598	20
7	42	9	23
47	30	32	12
11	25	21	64
10	22	259	4
25	64	16	34
64	174	27	10
8	13	14	18
8	22	9	400
6	8	15	16
86	111	4	8
209	51	10	10
71	8	19	30
9	44	21	79
38	9	21	8
4	45	16	8
26	372	11	34
31	85	30	22
6	7	16	4
4	33	37	21
4	29	56	63
31	115	15	7
19	10	7	7
178	51	75	189
6	55	65	5
4	8	17	86
7	9	89	7
21	36	16	49
18	21	31	5
11	5	48	97
34	23	86	10
8	411	20	5
23	73	13	19
11	4	28	4
4	21	20	27
21	9	74	370
23	15	12	28
12	64	116	8
9	64	146	12
92	12	528	6
68	74	9	9
40	47	89	63
26	22	12	5
33	29	37	21
27	30	90	49
25	68	45	21
9	4	64	24
14	13	5	102
191	6	43	250
25	4	42	13
39	6	173	11
7	23	18	8
42	8	28	26
16	14	77	57
43	134	9	11
24	127	39	19
671	5	15	16
100	6	18	21
4	36	16	18
25	122	56	143
6	155	8	7
7	8	59	54
81	5	7	40
18	11	36	11
15	15	5	12
13	86	8	7
58	4	27	155
19	10	17	7
9	26	11	225
4	264	32	15
8	86	21	62
21	17	22	31
399	18	22	8
20	40	19	5
10	55	9	7
23	73	59	87
9	23	276	20
20	6	5	22
5	101	4	14
10	45	74	10
9	9	20	10
16	15	19	121
84	13	4	100
12	88	34	19
4	15	9	46
29	4	45	58
7	4	7	293
23	7	16	5
8	12	4	8
22	49	23	21
4	81	4	5
75	11	4	4
41	12	38	17
9	25	124	56
28	4	23	4
12	6	32	19
20	7	329	80
49	13	38	219
86	149	12	14
126	11	5	5
72	73	109	8
45	523	186	22
38	394	49	95
118	14	243	7
52	6	12	23
84	1077	33	8
8	71	5	9
18	5	10	50
4	15	34	98
34	39	17	10
4	82	10	13
45	39	26	5
5	15	20	30
6	11	7	23
57	22	23	10
14	11	37	5
22	8	131	22
43	9	31	4
20	411	9	198
17	51	11	7
99	40	5	13
4	46	37	315
23	27	319	141
4	29	28	61
18	21	25	24
17	24	16	7
4	46	41	21
11	7	13	12
26	163	36	12
89	331	25	8
17	347	13	28
8	20	19	76
22	42	6	4
4	117	33	14
31	9	22	5
138	94	5	10
4	70	5	4
55	7	12	156
34	15	6	29
95	17	21	106
4	17	4	6
60	73	65	5
37	8	4	17
10	69	11	5
30	8	4	17
15	111	78	15
17	14	37	9
50	17	79	41
27	22	4	37
17	20	22	5
46	9	5	10
29	73	13	112
34	26	33	171
20	68	16	164
6	4	55	104
5	22	10	47
15	6	17	9
29	343	27	29
33	38	33	32
14	615	11	21
19	1226	10	24
42	5	25	4
27	74	18	9
8	58	22	7
135	6	101	46
29	15	21	444
112	65	62	53
28	418	4	5
13	50	4	8
32	83	10	31
10	96	7	7
6	23	4	80
20	13	21	30
5	47	4	4
17	33	8	36
65	16	4	14
22	28	35	6
115	62	4	4
5	30	16	7
371	104	162	19
6	25	14	4
23	10	17	186
28	95	34	5
22	227	22	69
34	56	34	341
16	338	67	70
47	45	11	133
28	142	53	157
31	26	16	18
12	9	31	512
26	55	4	32
10	6	36	4
43	4	7	18
4	158	14	4
19	10	101	204
20	322	26	65
18	41	31	14
10	326	22	5
17	47	17	13
7	41	409	9
7	34	315	14
8	27	25	41
20	12	58	234
36	82	27	14
134	40	59	21
4	28	48	77
4	68	27	9
9	46	17	4
4	17	48	13
17	5	16	9
42	6	59	4
21	16	17	111
36	6	8	30
18	7	5	29
35	70	33	37
21	95	10	18
9	6	6	6
7	7	88	25
15	10	32	11
17	26	249	16
29	49	46	69
27	67	42	12
17	14	25	15
20	33	242	9
37	118	8	9
7	7	32	18
23	49	23	20
26	69	16	6
4	11	54	75
27	8	232	348
42	4	6	16
15	51	14	88
4	117	53	6
14	297	29	7
25	9	11	7
4	9	4	34
4	122	21	9
92	49	851	11
43	7	58	4
6	164	617	24
6	6	34	4
17	49	18	8
79	176	21	5
138	12	55	5
81	93	11	27
75	498	26	13
6	17	11	6
8	6	5	12
7	935	157	26
4	408	86	43
4	607	6	59
88	9	4	305
37	315	124	99
246	316	39	6
23	9	15	8
106	8	7	7
27	28	478	7
7	97	4	356
25	21	77	41
10	60	257	18
42	6	21	7
42	65	14	26
8	257	44	37
23	24	7	4
4	4	38	8
4	8	47	7
12	4	57	7
18	20	83	50
10	65	22	4
47	10	19	35
180	29	15	5
43	13	48	8
48	6	9	14
12	20	39	41
4	21	7	4
13	75	45	5
39	107	10	13
98	149	11	10
141	9	5	409
13	43	21	12
216	18	94	7
6	182	8	6
4	9	10	38
46	26	37	197
17	50	5	39
23	14	38	62
13	7	23	52
7	357	15	4
11	17	46	12
58	49	192	7
6	228	4	7
7	156	14	15
28	203	10	6
7	19	5	4
39	120	24	5
89	159	9	11
4	7	54	9
30	7	196	29
47	20	5	166
86	288	12	46
14	21	122	6
14	1836	4	51
80	6	496	374
25	31	9	14
6	14	19	22
4	43	11	9
8	4	18	70
41	191	40	54
33	25	186	6
112	5	168	73
20	10	67	4
97	62	74	385
12	21	4	5
5	110	17	169
24	407	4	8
34	427	18	112
15	278	6	9
34	71	4	15
33	15	4	35
16	151	98	258
7	7	30	21
13	5	6	9
79	5	5	17
42	788	23	5
5	14	53	4
352	12	298	321
4	20	7	291
14	17	195	13
13	259	16	8
16	44	9	13
95	50	10	13
105	4	14	12
85	51	6	55
11	20	7	19
17	48	36	8
45	16	9	20
4	46	499	21
16	9	53	15
13	37	33	4
4	282	50	20
9	4	8	61
7	9	4	60
15	16	16	59
4	13	201	6
191	256	34	5
24	99	11	12
33	5	31	4
16	13	16	191
289	165	146	286
9	23	19	14
29	12	52	7
48	65	8	21
12	4	9	63
6	503	9	12
162	8	26	6
4	1516	18	54
34	34	9	106
14	92	25	23
32	20	31	7
15	97	11	54
15	102	12	23
9	32	40	7
25	89	10	22
6	31	4	4
199	340	48	4
34	59	4	59
30	58	4	22
12	4	30	21
22	50	28	32
39	27	18	25
10	10	6	45
10	15	7	8
49	7	54	9
80	140	14	14
22	27	8	52
6	30	5	8
4	8	14	654
21	14	26	31
66	26	5	11
9	4	46	285
15	28	15	4
16	115	7	10
101	28	16	27
14	142	10	24
5	13	16	21
359	88	84	8
212	21	22	4
16	4	24	40
13	4	4	14
13	16	22	26
26	11	46	21
4	571	9	5
181	17	11	423
22	36	6	115
[truncated: 13,293 more rows]

## Sheet: Fig2A
	lipid content/cell		#droplets/cell
0	1	0	1	0
1	3.06582	0.42	1.82089	0.440897
2	3.96	0.9236	1.37099	0.6
3	3.52632	1.02324	2.11811	0.410726
6	4.38772	0.95	2.34	0.701734
14	3.00549	0.67	2.06445	0.501402

## Sheet: Fig2DF
500pM	Veh	24h	48h	72h	5nM	Veh	24h	48h	72h	50nM	4.38657	28.2167	68.0434	36.432
	4.38657	7.24532	9.24813	0.657832		4.38657	0.342168	1.97221	16.3526		2.6896	48.4136	9.53132	52.6631
	2.6896	33.4214	6.85713	6.12871		2.6896	6.09746	7.02118	41.075		2.6051	52.2664	13.1727	35.1103
	2.6051	13.9748	5.1399	5.11234		2.6051	3.3137	7.02251	19.401		6.75857	10.5777	0.446006	38.2778
	6.75857	7.19931	44.5566	1.74624		6.75857	9.13399	6.55383	20.1735		8.05008	0.947402	13.5796	75.4225
	8.05008	9.36397	0.309392	0.920165		8.05008	0.168963	58.2722	12.6524		5.2645	34.3201	25.397	46.422
	5.2645	0.478233	2.48888	4.28136		5.2645	3.06783	5.6071	15.1058		7.45496	51.6367	0.584283	43.5063
	7.45496	9.52181	11.9796	0.192477		7.45496	17.5432	33.8986	190.672		3.24077	20.542	16.77	51.1368
	3.24077	3.54723	30.6681	7.57133		3.24077	0.9364	17.5819	74.3135		15.4311	8.52108	1.31005	33.003
	15.4311	5.21903	23.1756	1.76754		15.4311	4.02516	10.8216	22.9486		3.89691	22.3584	6.7817	20.7113
	3.89691	32.0982	4.37076	1.46416		3.89691	11.8426	17.6229	24.8675		3.11931	20.6444	19.7361	7.0061
	3.11931	6.91684	15.9813	0.922454		3.11931	5.34347	10.7376	14.0283		9.54011	30.1291	60.8844	23.3978
	9.54011	3.5154	37.6396	4.67167		9.54011	13.5904	20.674	28.6229		0.551766	15.7642	28.8689	41.6554
	0.551766	12.9396	45.5957	86.6491		0.551766	8.40943	13.4393	27.9104		8.49505	74.4509	18.8538	33.417
	8.49505	31.0521	6.12248	5.56438		8.49505	10.8607	5.68861	19.4882		5.58157	30.3255	42.7486	37.7448
	5.58157	1.08573	6.10817	4.10274		5.58157	0.795331	12.657	41.5514		7.58491	7.19919	6.693	20.1706
	7.58491	27.9124	29.2428	1.61894		7.58491	0.33431	5.30579	25.006		12.1606	8.62457	107.882	72.62
	12.1606	28.5188	29.6108	2.97435		12.1606	40.5761	9.07068	17.7116		3.26093	3.96324	56.5557	17.5468
	3.26093	3.90236	2.90747	3.66523		3.26093	21.1545	17.3317	17.4903		1.30567	50.7608	0.254276	25.7975
	1.30567	5.46564	10.6599	2.23926		1.30567	0.418387	0.24358	71.072		0.841001	1.50657	31.7026	14.6065
	0.841001	3.25628	61.8594	1.23879		0.841001	25.7396	60.2397	49.1724		0.779583	32.4811	94.4694	8.99062
	0.779583	0.0501717	19.2577	10.2535		0.779583	9.6816	14.4469	35.9354		7.80664	12.3701	0.429175	40.4708
	7.80664	0.874983	2.48435	60.2332		7.80664	0.139315	46.3684	33.0182		3.19561	30.6832	13.4773	0.194507
	3.19561	1.29249	22.5564	0.165042		3.19561	18.4937	20.4041	30.4095		3.65832	40.2097	0.309148	6.38929
	3.65832	39.426	2.78007	2.99126		3.65832	19.7015	9.93022	23.1713		4.26122	37.6342	1.16123	22.8231
	4.26122	51.9294	2.32393	13.6425		4.26122	9.27767	40.6943	6.28637		7.45486	34.9051	6.69721	75.6606
	7.45486	10.5409	3.47079	36.5858		7.45486	4.12151	27.5256	66.5042		2.5736	37.7155	9.7152	47.3717
	2.5736	0.118578	4.51527	9.9378		2.5736	20.5801	49.8304	0.337697		7.06834	33.7011	4.98338	36.9793
	7.06834	2.46839	16.6067	1.73863		7.06834	1.07904	55.8073	2.48554		0.315785	11.0115	7.0874	54.6893
	0.315785	6.50651	41.4466	8.97725		0.315785	15.5659	5.21648	7.33947		1.22917	22.4991	6.29897	250.137
	1.22917	24.4822	19.6951	10.4865		1.22917	13.8448	72.1852	0.167407		4.68588	57.5874	3.98311	74.5595
	4.68588	14.3543	16.229	24.1757		4.68588	12.7751	26.2865	53.4081		13.2526	36.6123	8.58419	81.0856
	13.2526	15.2799	17.4932	36.6853		13.2526	20.0564	15.2969	0.119204		1.05884	8.98721	2.73167	184.555
	1.05884	18.5552	4.11211	2.16573		1.05884	1.66056	15.9856	2.3783		1.05306	9.46264	4.62396	10.6663
	1.05306	8.02941	34.935	25.7782		1.05306	26.6172	7.91067	5.57562		13.2405	24.1096	4.55572	5.85528
	13.2405	10.3099	0.0832685	10.5675		13.2405	7.03979	30.5256	5.96466		4.85728	28.644	3.45057	64.4206
	4.85728	0.204807	27.0628	41.5551		4.85728	22.8142	36.874	54.6618		12.8109	3.83804	24.9037	95.9991
	12.8109	17.1698	2.20755	17.0718		12.8109	0.186664	23.4154	1.56191		7.22065	26.7025	17.7378	52.7989
	7.22065	7.13669	0.387717	16.2595		7.22065	9.58254	29.8467	21.3085		0.534356	5.95315	5.66831	87.1196
	0.534356	15.6229	4.39231	1.02225		0.534356	3.89519	13.8042	1.36176		1.1146	8.81208	27.9807	24.4519
	1.1146	13.8202	1.82544	0.694225		1.1146	8.90601	10.8707	1.52001		4.55084	30.2957	24.8217	35.1847
	4.55084	13.6401	0.394308	25.3843		4.55084	11.8243	22.6153	1.20186		2.48571	6.0256	6.15428	9.90428
	2.48571	13.8755	15.7294	9.03298		2.48571	30.0343	35.3343	1.27993		0.754681	11.9429	6.03781	46.9326
	0.754681	8.16138	1.64958	8.97574		0.754681	18.2939	68.0818	48.9005		1.41656	44.2605	20.3208	16.0431
	1.41656	6.21601	39.0723	8.00327		1.41656	5.30572	1.22872	25.0261		4.39387	30.266	57.3619	124.577
	4.39387	7.26993	10.5565	10.4349		4.39387	13.9405	18.899	24.916		2.53609	14.301	17.4177	47.6367
	2.53609	3.83201	1.45243	3.38872		2.53609	6.76312	26.6856	2.20264		4.64495	18.9243	3.14089	124.455
	4.64495	15.8578	16.0079	14.3281		4.64495	1.94176	96.0326	24.696		5.64802	30.0442	6.52641	120.261
	5.64802	27.0583	0.0491035	21.2337		5.64802	37.8124	11.0149	3.11359		1.33481	14.3545	1.68244	59.6492
	1.33481	0.0720989	7.62115	29.3374		1.33481	47.2582	17.9117	31.5766		1.37249	3.44306	8.53268	115.767
	1.37249	48.7345	18.5678	43.001		1.37249	12.5171	76.6382	48.0247		1.27253	14.4257	4.9147	213.585
	1.27253	5.6688	1.63442	0.589181		1.27253	13.3693	28.7212	81.4894		0.470344	53.5928	13.2511	16.7936
	0.470344	11.8722	1.49786	12.3875		0.470344	23.3498	11.4751	104.261		3.45536	18.1177	59.8442	93.0942
	3.45536	12.5342	15.4663	36.0936		3.45536	8.44134	92.7044	60.3205		1.70585	10.5914	15.012	26.4014
	1.70585	3.38714	16.8935	8.66444		1.70585	14.3132	17.984	32.8657		0.115358	19.4797	28.5464	34.8629
	0.115358	5.96303	1.81822	1.77584		0.115358	19.4871	8.58596	9.23593		0.170871	8.54916	30.3798	0.0828717
	0.170871	0.255268	2.14603	8.07249		0.170871	8.68617	24.208	35.2711		1.90481	18.4857	0.229847	193
	1.90481	1.78564	1.79881	6.27515		1.90481	24.6447	2.80143	112.319		1.34334	15.6431	2.21663	131.239
	1.34334	0.0570993	1.1492	0.700816		1.34334	0.0572976	3.44143	98.5124		3.05461	25.5082	88.3123	210.563
	3.05461	2.06943	0.830808	0.170657		3.05461	19.6603	8.62066	16.4831		12.6154	16.5484	106.989	69.3229
	12.6154	0.0991379	0.410086	10.439		12.6154	6.99715	9.89172	7.02965		1.19463	5.50742	5.70101	114.553
	1.19463	10.7389	3.41183	0.169177		1.19463	17.5139	11.96	27.0428		3.0616	19.5504	52.2037	107.205
	3.0616	1.29549	3.36875	1.55924		3.0616	12.5916	9.3371	43.8717		33.3167	0.561654	13.7239	60.7489
	33.3167	1.09689	6.52207	2.60761		33.3167	21.2012	34.0063	28.8599		1.4463	6.63091	8.33158	157.618
	1.4463	6.41686	2.45251	0.641657		1.4463	10.8427	14.3574	28.4449		9.1978	11.4821	26.3123	129.786
	9.1978	25.8422	0.551202	24.0764		9.1978	1.96591	19.1135	1.01396		0.380392	8.11843	77.0332	131.662
	0.380392	6.10587	2.18752	2.83717		0.380392	13.2011	2.79648	5.39499		0.0513466	22.0694	76.5549	45.1213
	0.0513466	0.0840009	1.89937	52.7936		0.0513466	2.66012	14.9719	2.00789		14.404	8.71369	31.1951	4.28359
	14.404	1.91759	1.92633	61.722		14.404	0.860548	0.561822	24.1917		2.13281	0.263554	20.7226	41.6536
	2.13281	0.0521706	7.03861	12.2612		2.13281	4.34554	24.9772	3.80395		4.05956	5.57084	37.1829	59.7582
	4.05956	0.0713359	13.5794	21.8055		4.05956	8.59104	10.842	12.1056		0.63447	2.23003	59.799	60.5005
	0.63447	0.0691691	7.14415	25.0447		0.63447	17.239	55.8368	6.78781		1.49721	14.0409	42.6126	112.707
	1.49721	14.3465	14.7311	54.9242		1.49721	0.454719	21.5895	29.4652		10.8464	12.227	57.6294	120.886
	10.8464	11.4543	22.005	87.8292		10.8464	2.12348	14.5488	111.385		0.477333	6.98613	31.6978	79.3457
	0.477333	10.6934	4.13544	1.72013		0.477333	15.6821	21.585	37.8967		1.74494	2.17693	118.604	56.0992
	1.74494	11.9571	4.23946	0.495384		1.74494	32.6928	3.31092	2.62827		1.74841	2.45208	0.871855	58.7581
	1.74841	2.65566	5.46435	18.1904		1.74841	4.65353	23.2412	9.67025		26.5831	18.5877	64.7485	94.4692
	26.5831	40.3102	3.69784	2.82014		26.5831	0.830137	19.6702	17.3925		0.0960861	1.18483	13.5122	76.4285
	0.0960861	1.83838	0.40293	9.96408		0.0960861	13.5717	6.66174			1.3424	7.12464	105.439	60.7812
	1.3424	1.77356	58.9889	22.8834		1.3424	14.8644	59.352			0.819318	8.84098	84.4653	107.743
	0.819318	3.06024	26.7003	13.2004		0.819318	7.96075	25.7755			3.21331	8.19118	29.4356
	3.21331	14.6577	4.53959	19.1282		3.21331	11.9729	20.6309			2.93199	11.5149	46.6667
	2.93199	25.2362	37.1	1.40954		2.93199	18.8327	13.0125			9.17343	2.12293
	9.17343	8.38767	1.49116	10.4329		9.17343	3.38543	9.05098			8.94513	5.81202
	8.94513	14.0194	18.3435	48.5152		8.94513	1.90556	44.9363			1.84935	13.2803
	1.84935	7.43867	4.80575	5.10845		1.84935	2.26006	16.3988			4.37421	11.5971
	4.37421	2.59374	3.99965	0.130327		4.37421	8.20745	79.6218			3.24477	19.8958
	3.24477	2.26848	8.84569	18.1687		3.24477	1.13817	13.8046			0.0537575	5.10648
	0.0537575	5.85631	5.24878	1.12479		0.0537575	46.5577	13.9238			1.19561	12.0481
	1.19561	12.3221	15.2773	50.2969		1.19561	14.898	4.98348			4.82759	0.228382
	4.82759	2.71617	8.64459	34.8548		4.82759	11.0163	1.00812			3.29729	6.18425
	3.29729	4.72819	10.635	17.5707		3.29729	1.73059	3.55454			0.732509	15.3958
	0.732509	7.75511	3.23787	1.11255		0.732509	8.01591	24.2698			1.1239	3.37701
	1.1239	0.505669	8.48859	19.5938		1.1239	4.58556	10.5719			2.2892	10.8948
	2.2892	9.48202	26.8948	16.5441		2.2892	5.84451	15.6629			0.996841	7.45878
	0.996841	10.6348	2.36625	26.6254		0.996841	2.58093	12.7022			0.551003	12.7242
	0.551003	7.66397	0.247486	4.16258		0.551003	0.237552	2.43227			1.33115	5.23081
	1.33115	13.767	27.6894	45.8667		1.33115	31.084	10.4413			4.24414	9.49938
	4.24414	0.998337	11.0053	12.5409		4.24414	4.42882	9.4719			5.3723	1.08467
	5.3723	5.19088	5.34783	36.8822		5.3723	7.46282	25.8936			2.00272	0.915801
	2.00272	5.77861	0.104295	7.74922		2.00272	0.278416	5.60943			9.95239	22.587
	9.95239	2.58817	1.37929	36.4565		9.95239	7.29654	21.0657			3.29418	6.00765
	3.29418	7.42741	2.8856	23.9993		3.29418	6.36036	0.46627			11.059	20.2748
	11.059	5.94397	46.8957	28.4168		11.059	4.54568	22.7189			0.865065	7.11424
	0.865065	2.70027	3.48571	6.17194		0.865065	13.7456	24.6225			0.181231	1.33671
	0.181231	6.20017	4.03941	2.08069		0.181231	10.5007	29.4377			0.445899	11.5833
	0.445899	0.883818	12.5507	32.6031		0.445899	5.76144	9.64753			0.275685	17.8556
	0.275685	17.2244	20.3972	20.2359		0.275685	1.76457	1.49009			5.39208	15.3534
	5.39208	10.4107	17.5209	29.7773		5.39208	14.8278	31.9952			0.164691	2.06792
	0.164691	17.428	13.8555	33.9055		0.164691	39.4596	1.4016			6.65774	2.57099
	6.65774	4.6614	7.73754	1.23328		6.65774	20.6253	0.952987			2.89227	2.29598
	2.89227	13.6974	3.54433	49.227		2.89227	1.16268	11.8084			13.1624	0.378653
	13.1624	16.2229	15.6753	40.0023		13.1624	0.707683	8.5977			1.19106	3.30423
	1.19106	8.23828	16.6111	12.6605		1.19106	1.17291	0.708034			2.93988	6.21119
	2.93988	17.275	13.8648	2.80606		2.93988	8.58241	28.3641			0.470069	8.88992
	0.470069	0.717998	5.1265	13.1296		0.470069	43.3298	1.04935			3.94702	11.7856
	3.94702	1.15328	1.97591	18.4215		3.94702	3.84009	20.9357			2.51098	0.54342
	2.51098	1.22374	10.2043	1.66053		2.51098	1.51031	0.152956			4.29737	2.7109
	4.29737	5.88672	3.17713	1.46474		4.29737	5.96475	1.54711			15.8755	17.2187
	15.8755	0.988357	13.9998	29.0106		15.8755	15.153	5.04816			0.391958	27.6895
	0.391958	9.31939	24.5135	71.8811		0.391958	8.5693	11.3749			14.4822	9.25325
	14.4822	0.208301	7.46333	53.6176		14.4822	18.9326	6.02701			1.57241	23.9111
	1.57241	0.834195	11.0536	18.9214		1.57241	3.97755	15.9207			2.1599	16.2543
	2.1599	3.77502	16.5556	21.5021		2.1599	12.7735	6.37037			1.70864	0.42472
	1.70864	3.54971	15.6494	9.98097		1.70864	1.03105	6.87366			0.0911574	25.4014
	0.0911574	14.6411	0.726329	3.002		0.0911574	9.81494	20.2716			10.2931	8.75178
	10.2931	19.8674	51.7521	19.0025		10.2931	7.08499	16.3654			14.9402	0.887617
	14.9402	0.142794	7.37821	7.05446		14.9402	22.2448	1.72358			16.1468	12.2306
	16.1468	1.59644	9.0119	22.8398		16.1468	4.47478	15.2566			6.00775	2.0257
	6.00775	13.7202	5.69183	5.47349		6.00775	7.64117	15.1277			2.08754	8.5086
	2.08754	16.5837	16.1701	15.4529		2.08754	0.527687	2.08464			5.88788	18.431
	5.88788	3.86279	1.29921	9.66487		5.88788	10.4167	11.1526			0.322332	39.7859
	0.322332	9.66868	11.2648	0.534783		0.322332	24.8982	38.7149			1.65203	13.3339
	1.65203	16.6015	12.5944	0.498848		1.65203	12.2817	15.5486			1.71357	0.0864729
	1.71357	23.7911	21.7507	1.50759		1.71357	1.73628	16.4001			22.2805	29.6882
	22.2805	37.7913	9.67952	10.5164		22.2805	9.62609	2.42278			2.37569	54.2601
	2.37569	1.99277	9.19254	26.6471		2.37569	20.699	20.7525			0.51664	19.4606
	0.51664	1.39948	8.56912	3.4027		0.51664	3.07143	9.19953			3.24865	21.4385
	3.24865	3.02338	3.82872	20.7207		3.24865	15.4705	51.7567			5.48983	16.517
	5.48983	8.11653	14.2527	4.97649		5.48983	13.3551	14.854			2.35299	0.344518
	2.35299	24.9474	4.21085	13.5517		2.35299	1.35903	11.8255			2.6069	37.2386
	2.6069	4.45776	29.1992	11.6206		2.6069	1.74176	1.23229			2.29906	20.8267
	2.29906	3.3249	3.75528	6.21863		2.29906	0.61297	2.87137			10.2856	24.2734
	10.2856	0.0968643	5.94321	5.21424		10.2856	4.63976	7.14492			1.52366	6.76631
	1.52366	27.3452	2.65405	11.1387		1.52366	12.6952	3.71318			13.2805	6.52895
	13.2805	7.97488	2.84199	0.889448		13.2805	14.0017	21.4474			1.7051	8.91415
	1.7051	7.78709	2.8134	6.82084		1.7051	10.1622	2.74328			2.64186	11.5277
	2.64186	3.94884	2.40618	13.0845		2.64186	26.2084	10.3244			2.42751	8.67237
	2.42751	1.3727	29.0623	0.418921		2.42751	2.96909	4.14878			11.1104	22.7268
	11.1104	6.39203	3.80301	25.528		11.1104	2.43369	6.23473			1.65249	7.55837
	1.65249	4.16303	2.03218	10.6206		1.65249	14.1888	5.35586			0.669718	30.5486
	0.669718	5.002	1.42744	44.9909		0.669718	1.80981	10.6101			10.4902	11.063
	10.4902	2.13429	19.6143	4.97493		10.4902	12.7385	14.4509			0.639674	26.9798
	0.639674	1.51211	6.16484	4.67861		0.639674	7.06381	45.3			5.13338	1.84175
	5.13338	13.7304	22.5795	15.7398		5.13338	15.6345	5.01271			0.851316	0.893034
	0.851316	20.6748	24.4335	24.038		0.851316	14.6949	25.2315			0.728267	4.72143
	0.728267	3.65273	0.61973	2.76104		0.728267	7.23459	3.61888			1.57859	15.0644
	1.57859	4.17499	6.75656	26.7766		1.57859	8.09381	5.30213			1.8195	15.1515
	1.8195	8.97453	1.48179	1.85623		1.8195	10.4687	15.489			4.96564	15.9414
	4.96564	2.00993	33.1448	5.50463		4.96564	12.555	24.5604			2.39704	12.1727
	2.39704	2.63687	18.1646	4.28866		2.39704	11.1803	18.8455			6.97177	21.18
	6.97177	4.37578	15.4128	0.887251		6.97177	9.62426	4.47105			4.80935	4.93109
	4.80935	1.16669	20.5697	0.260166		4.80935	8.36437	6.21343			7.26874	20.4581
	7.26874	9.73266	0.687037	0.488365		7.26874	36.2487	14.404			6.89546	15.5575
	6.89546	4.15184	2.58138	10.4038		6.89546	3.59545	82.7239			2.49056	9.67808
	2.49056	2.37907	43.6273	0.275425		2.49056	20.5594	0.935592			1.18267	12.4447
	1.18267	6.13196	21.4681	0.0735637		1.18267	3.6443	3.4802			1.18747	15.7806
	1.18747	2.44099	7.52808	31.0722		1.18747	10.7709	0.0935073			9.38044	21.7077
	9.38044	6.25035	20.0178	32.5509		9.38044	14.1674	5.64157			3.18718	16.6197
	3.18718	8.69384	18.8091	0.0996261		3.18718	6.29413	5.37702			2.25589	1.68539
	2.25589	8.8027	5.98839			2.25589	20.9038	25.3939			1.59455	4.68185
	1.59455	0.495232	47.4089			1.59455	0.57969	2.32474			0.876127	0.392477
	0.876127	1.26366	25.9861			0.876127	21.7377	42.945			1.30602	24.0945
	1.30602	0.182818	2.80699			1.30602	8.22609	18.1051			1.28652	9.72812
	1.28652	10.399	6.93564			1.28652	8.27926	16.4664			1.50913	0.42829
	1.50913	5.84816	27.6424			1.50913	6.22501	1.57253			1.91649	5.37673
	1.91649	1.25124	5.1622			1.91649	31.5296	12.8738			3.00751	2.3362
	3.00751	7.25685	16.1948			3.00751	39.2412	1.40223			1.03201	0.985107
	1.03201	1.94551	1.58531			1.03201	16.1893	36.738			0.681422	8.708
	0.681422	6.01955	20.5307			0.681422	21.5707	23.4037			0.846967	0.568109
	0.846967	0.0882277	1.19292			0.846967	22.4024	7.83201			7.03146	24.8314
	7.03146	0.361913	15.9249			7.03146	2.49779	2.97803			5.43612	13.6382
	5.43612	0.11487	15.3437			5.43612	2.99777	4.591			13.6298	7.09178
	13.6298	0.0724498	1.63883			13.6298	3.76753	17.5637			7.91286	0.310292
	7.91286	5.56496	0.201907			7.91286	34.1929	6.91658			1.53864	22.3303
	1.53864	35.763	7.08722			1.53864	6.62963	6.58625			5.06072	6.5659
	5.06072	3.97578	15.6911			5.06072	18.1705	1.33282			0.627695	3.07721
	0.627695	26.5864	62.1794			0.627695	14.7271	8.0034			1.40926	0.649958
	1.40926	47.4837	3.98219			1.40926	8.33863	7.23812			1.66134	0.830411
	1.66134	15.2946	0.894377			1.66134	30.9551	11.4902			4.20098	7.62524
	4.20098	4.77818	0.652445			4.20098	43.2582	5.23044			2.12226	13.5698
	2.12226	0.173816	9.6799			2.12226	9.30901	0.569467			6.32448	3.8681
	6.32448	1.49868	2.95186			6.32448	9.00523	10.8363			9.81756	9.43233
	9.81756	0.777554	22.1151			9.81756	8.93068	15.2774			1.86331	14.9448
	1.86331	8.93326	1.71849			1.86331	19.6133	68.2963			14.7494	5.1613
	14.7494	5.89023	0.772122			14.7494	11.7672	17.1485			0.609003	8.36065
	0.609003	19.7759	1.99574			0.609003	25.7859	28.0708			2.01762	8.72966
	2.01762	3.79175	2.71946			2.01762	9.98541	3.66632			0.147768	0.870726
	0.147768	1.55116	4.20916			0.147768	15.9728	7.93501			2.39898	12.8605
	2.39898	2.0808	30.316			2.39898	2.64028	0.352834			1.66479	15.7262
	1.66479	6.98167	1.53957			1.66479	2.78102	2.50117			3.76867	2.93786
	3.76867	6.09811	5.5642			3.76867	28.6148	14.121			2.31882	29.702
	2.31882	9.35726	4.69082			2.31882	7.55735	0.189929			3.43456	19.3609
	3.43456	1.30221	8.39788			3.43456	30.4579	10.0523			4.75448	9.20568
	4.75448	12.8498	12.6717			4.75448	61.9471	35.9722			2.6509	1.54041
	2.6509	2.70671	17.1593			2.6509	17.6676	1.61099			11.7221	4.55552
	11.7221	11.1542	33.2547			11.7221	18.3296	32.707			0.0822309	8.95128
	0.0822309	9.11002	1.47573			0.0822309	1.73762	8.01331			6.81622
	6.81622	6.19381	18.8229			6.81622	0.165881	0.697734			9.74809
	9.74809	14.917	3.43325			9.74809	1.93219	65.6845			1.5382
	1.5382	0.85446	7.62702			1.5382	21.8919	12.0956			1.25975
	1.25975	6.09479	2.13019			1.25975	3.12421	24.5518			3.37046
	3.37046	0.319844	3.59313			3.37046	2.54664	16.4737			4.16197
	4.16197	0.446632	0.701183			4.16197	0.353582	42.7517			0.373251
	0.373251	5.98454	0.467033			0.373251	4.3997	6.35422			11.026
	11.026	4.65266	0.0559396			11.026	10.4623	38.8732			16.871
	16.871	4.4233	8.77029			16.871	0.618738	1.80902			8.12546
	8.12546	5.54287	10.6238			8.12546	4.90825	26.259			22.2656
	22.2656	16.1962	9.88489			22.2656	24.7333	15.7687			0.377524
	0.377524	1.76211	11.2759			0.377524	0.368978	39.135			4.31044
	4.31044	4.64604	4.65081			4.31044	29.1985	3.55441			3.62954
	3.62954	10.3138	5.58082			3.62954	23.4361	10.1164			1.27684
	1.27684	4.50317	15.5758			1.27684	18.2863	1.53587			8.46773
	8.46773	3.74139	26.4581			8.46773	16.7749	39.1916			6.632
	6.632	0.461204	3.32579			6.632	7.39985	29.036			9.05325
	9.05325	1.97104	3.16753			9.05325	9.40894	2.42112			0.22681
	0.22681	0.184436	4.27347			0.22681	11.1018	0.806256
		40.5637					4.9926	5.35837
		0.0678874					1.05612	28.5875
		11.695					1.43006	2.56356
		12.5436					4.47492	20.522
		0.183062					2.83284	45.4588
		10.0306					9.93295	2.06491
		16.5553					9.51821	35.8985
		3.31246					22.61	65.0112
		7.46488					2.69714	39.6527
		11.8376					1.53454	3.96034
		0.937652					0.787778	23.8837
		12.7072					1.65435	12.1355
		9.54148					16.6339	96.2416
		17.2385					2.09811	2.38007
		3.02765					11.1461	21.2688
		4.27149					2.66957	6.19116
		8.42785					9.58639	1.44562
		7.84422					4.74429	2.78077
		10.2625					1.09993	12.5426
		7.92888					4.56251	1.18631
		1.79864					12.7884	18.376
		3.16397					0.410529	22.3384
		5.04639					19.573	26.2189
		2.43896					32.5664	22.3035
		2.07755					0.294606	23.5357
		1.25864					32.1716	7.27179
		0.152224					14.9608	24.0546
		2.96953					0.270756	27.0166
		0.249714					1.35984	14.5414
		29.5304					0.190158	23.1062
		3.61776					32.9414	18.6894
		12.945					6.9021	3.08087
		1.32868					3.42173	8.86561
		0.815213					25.8344	17.696
		13.8102					1.28286	3.1742
		0.188144					8.13762	6.96358
		7.39657					5.09152	4.67974
							20.6081	0.900252
							12.6676	5.59489
							1.38219	20.1295
							10.7957	8.0925
							0.32639	26.7589
							0.857145	45.3218
							0.140719	49.1636
							0.177783	2.96123
							3.54995	13.2478
							19.8224	7.22055
							5.93745	27.2264
							3.94714	25.3166
							28.6209	26.5975
							17.7921	26.2709
							23.9923	5.13265
							11.5683	4.85249
							25.0815	4.16986
							4.91368	3.36025
							1.25251	8.9771
							20.9046	6.46748
							5.71986	1.51884
							8.40072	66.466
							12.728	5.01495
							0.250721	0.530892
							11.4457	21.671
							17.633	8.46567
							4.29372	0.885588
							23.2455	45.4107
							23.138	7.50062
							0.331563	18.9271
							9.88826	1.30959
							20.2794	6.40447
							14.7729	3.41392
							7.83366	24.8109
							36.1428	8.82155
							0.0452583	9.9624
							10.081
							2.00826
							7.91231
							23.6613
							4.88676
							4.08562
							6.40386
							14.8661
							9.4985
							10.7592
							8.22776
							36.1403
							1.77714
							35.6118
							9.43085
							15.5284
							6.81236
							24.256
							0.0905013
							8.6894
							28.2853
							2.75534
							2.06676
							4.04672
							15.3267
							13.8454
							5.68193
							20.1536
							1.97099
							14.3174
							2.26162
							49.0554
							38.2388
							2.61233
							15.2094
							5.17221
							6.822
							23.4478
							2.73994
							1.93936
							10.9763
							22.3982
							11.4302
							14.9278
							0.241123
							19.7586
							12.8628
							0.723705
							0.925277
							0.307484
							0.525292
							9.77172
							7.46729

## Sheet: Fig3B
Veh	TBT	2DG	TBT+2DG
6.06631	0.916217	0.593106	1.46761
5.81009	-0.437877	1.26215	0.00348426
5.45796	0.126903	0.832128	3.71441
5.41177	1.38251	0.133933	3.64854
5.3682	-0.827401	0.488912	0.515753
5.05659	0.60536	1.7242	6.85628
4.99113	1.08391	1.80686	0.105521
4.83408	0.864401	1.31104	0.846897
4.74644	0.882563	-0.385123	0.784119
4.65738	0.419613	-0.926568	0.0158631
4.57804	-0.500984	0.522119	3.83833
4.49478	1.29264	0.163938	1.10899
4.45225	0.620543	1.98151	1.65981
4.40073	1.06094	-0.495333	4.74195
4.38761	-0.0965363	0.570844	4.52105
4.31959	0.741257	1.98001	2.42926
4.28997	1.59284	1.94504	0.116979
4.23842	0.781131	-0.0356002	1.35786
4.23586	2.31675	0.079773	0.543587
4.08892	0.00471978	0.372835	0.167992
4.05649	1.6009	1.06027	0.515686
4.00876	-0.259299	0.458281	0.79344
3.93991	0.304536	0.969303	-0.435146
3.92675	-0.973099	2.4018	-0.551812
3.91029	2.36089	1.19436	-0.169363
3.88743	3.17468	1.53407	-1.05656
3.81925	0.584035	0.438666	-0.625593
3.8058	-0.350986	-0.173093	2.95914
3.7487	3.35573	0.0392372	0.0729005
3.74312	0.558239	0.209353	0.0896998
3.64565	0.753773	2.55007	-0.0411128
3.60722	0.62763	1.16474	0.0198849
3.56059	1.46314	1.95953	-0.3336
3.5598	1.01586	-1.14689	0.363534
3.51756	0.866651	-1.35233	0.25994
3.48182	0.360553	1.99475	0.523297
3.43582	-0.0206005	-0.0647059	0.370009
3.34316	-0.231797	0.656808	1.0672
3.31943	2.30644	1.23573	-0.886965
3.24099	0.361015	0.26139	-0.763219
3.23378	2.84932	0.470135	-0.206747
3.11569	1.18832	0.509993	-0.647995
3.11008	1.75587	1.95844	0.0135071
3.04335	1.34017	1.17424	-0.831616
2.98482	-0.0850431	1.57682	-0.628527
2.94737	0.170308	3.78727	0.279912
2.93128	0.511405	-0.798046	2.38547
2.86675	-0.508429	2.47439	2.06206
2.84087	0.952306	0.591516	0.259732
2.83816	-0.0168262	0.584908	0.696351
2.789	1.10657	-0.218883	2.4347
2.76791	0.357745	0.18464	2.32656
2.75478	1.04181	3.74055	-0.793117
2.74553	0.507396	0.314146	0.48787
2.73217	1.28609	0.779878	-0.908439
2.72304	1.5107	0.735391	0.217702
2.72283	-0.0511577	3.06716	-0.642428
2.68364	1.16044	1.67826	0.345469
2.67768	-0.13993	1.56032	0.950445
2.66772	-0.0782998	-0.702409	1.02483
2.66629	1.23953	-0.344789	0.53822
2.64855	-0.710703	-0.117511	2.79676
2.63721	1.17234	1.49148	2.69058
2.61686	1.99445	-0.379912	1.21765
2.59806	-0.0996677	-0.740372	1.68359
2.56818	0.163303	-0.11633	-0.643989
2.55873	1.93647	-0.253437	0.204288
2.52738	0.574556	-0.260805	0.0715861
2.48963	-0.201021	-0.238056	1.14268
2.47515	0.598801	-0.717474	2.06576
2.47409	-0.234401	-1.10115	0.43861
2.41421	-0.368249	2.18641	-0.17986
2.40552	0.372978	-0.71178	0.880604
2.40225	-0.180113	-0.787687	0.63549
2.39428	0.680759	-0.324541	2.06059
2.38689	1.70459	-0.336252	1.98651
2.38501	-0.0253126	-0.306193	-0.0692729
2.38174	-0.0510663	0.199929	2.19212
2.36935	-0.249741	-0.260798	1.74764
2.34817	7.00816	-0.052576	-1.00351
2.33023	-0.84691	1.46484	-0.937745
2.32579	1.86872	-1.29917	0.594067
2.32428	0.235658	0.222437	-0.131049
2.31716	0.523542	0.857668	0.590963
2.30254	2.28155	1.45993	-0.1485
2.301	-0.877301	-1.18281	-0.669921
2.29064	0.468132	0.13911	-0.59179
2.28314	0.0577196	1.13897	0.269423
2.26825	1.15116	0.0261176	0.247935
2.266	0.556582	-0.129941	0.477001
2.25858	1.78791	1.60955	-0.69361
2.25684	1.67507	-0.105182	-0.649573
2.25046	-0.58517	0.189969	1.42932
2.24696	0.352697	0.374855	2.21456
2.24439	0.612568	0.524917	-0.67146
2.22369	0.00464729	0.646342	0.158426
2.22169	0.186304	0.476105	0.277022
2.19852	0.137286	4.76054	2.98538
2.1876	4.72992	1.63187	-0.545555
2.18556	0.982901	0.0311559	-0.19829
2.18195	0.752031	0.146851	0.545087
2.16945	4.19297	0.0410857	-0.664638
2.16905	0.305727	1.37221	-0.0923223
2.1596	-0.461691	0.867148	-0.618531
2.14769	0.760786	0.602604	-0.0649675
2.12504	0.845546	1.44487	0.353147
2.08539	0.916992	2.03777	0.497514
2.04697	1.64349	1.05614	0.681463
2.04203	3.70477	1.11604	0.974583
2.03442	3.0867	0.726503	1.57475
2.03186	0.932005	0.0403939	0.208838
2.03033	2.86284	0.484547	-0.701447
2.01897	3.37582	0.782045	-0.0582367
1.99382	-0.165482	-0.313386	0.370589
1.98258	0.98986	-0.0489482	0.0693972
1.96808	-0.684585	-0.613678	0.609248
1.94365	-0.62541	0.350036	-0.345477
1.93565	0.139203	-0.773429	0.866992
1.93236	1.46432	1.2448	-0.232422
1.93104	-0.652545	-0.0448887	-0.495299
1.92795	-0.173057	-0.291804	0.0358364
1.92287	-0.0159153	-1.31661	-0.399073
1.91756	-0.102277	-0.658675	-0.129979
1.91329	0.398317	-0.443495	0.783302
1.91027	3.02693	2.42239	-0.632995
1.90792	0.258875	0.126545	-0.610059
1.90524	0.30698	-1.14807	-0.347627
1.90295	4.18368	-0.859768	-0.237104
1.88476	2.01535	0.511429	-0.637915
1.88092	0.0918572	-0.145004	-0.497439
1.87745	0.38958	1.79452	-0.523451
1.87515	1.7921	1.70471	-0.264176
1.87425	2.89295	-0.437093	-0.405933
1.86574	-0.152523	-0.26963	-0.382393
1.86023	1.12719	0.369802	0.207896
1.85687	2.95245	0.682052	-0.760836
1.85036	1.00683	0.89573	-0.889439
1.84534	2.86808	-0.611206	-0.384449
1.83319	0.797498	0.0094964	-0.211388
1.83054	2.21001	-0.493717	-0.799771
1.82729	0.172664	-0.441369	-1.06096
1.82695	0.949137	-1.01553	-0.414191
1.8237	1.10472	1.07173	-0.654147
1.82294	-0.15625	-0.0271107	-0.264041
1.81407	0.438592	0.050505	0.14709
1.7992	0.99617	0.599999	-0.23739
1.79913	-0.66756	-0.464281	-0.258179
1.79594	-0.160981	3.05197	0.294845
1.79218	-0.301927	1.02299	0.182082
1.77604	1.53563	2.61306	-0.844876
1.75315	1.16546	1.60213	-0.241971
1.74144	-0.344649	1.32754	0.808936
1.73805	0.466517	1.15628	-0.89012
1.73475	0.399121	1.00067	-1.04527
1.72508	0.111443	1.47153	-0.809589
1.72111	1.44552	-0.912265	0.163264
1.72088	2.17218	-0.819321	-0.974311
1.71355	3.38296	-0.845032	1.21285
1.71023	1.40737	-0.631391	-0.985661
1.69516	-0.43769	0.572531	-0.085579
1.68226	0.308078	0.575626	-0.694134
1.68185	-1.1829	0.415386	-0.444798
1.68068	-1.18861	1.00926	-0.283772
1.67094	-1.28461	0.425639	-0.318748
1.66498	-0.923401	-0.551901	-1.02707
1.66481	-0.741307	0.138178	-0.803101
1.66119	0.0134835	-0.130835	-0.979599
1.66081	2.25192	0.424928	-0.570278
1.65377	0.273525	-0.402372	-0.602075
1.63387	0.913418	-0.145437	-0.262175
1.62573	1.27766	-0.313768	-0.806744
1.61984	0.616787	0.238722	-0.50349
1.61655	0.141067	1.03515	-0.336981
1.61379	-0.389358	0.030141	-0.0831457
1.61006	2.93758	-1.04091	-0.844214
1.60903	2.03721	0.0186982	-0.301978
1.6058	2.32213	0.351724	-0.639141
1.60373	1.64508	0.132585	-0.294893
1.59908	-0.046805	-0.377666	-0.00800741
1.59827	-0.853266	1.82933	-0.202093
1.5979	0.119401	3.28349	0.0637792
1.5945	3.33577	-0.217647	-0.171159
1.59169	7.46201	-0.152624	-0.000828713
1.59058	1.47772	-0.519154	0.628545
1.57598	2.86887	0.378144	-0.292674
1.57336	0.697638	1.6327	-0.147012
1.57188	0.787934	0.301262	0.356147
1.56717	-0.417704	0.397293	-0.242815
1.56624	-0.940114	1.82484	0.109723
1.5576	-0.0772392	0.79871	0.149271
1.5489	-0.627127	0.306638	-0.0150556
1.54777	0.28635	0.614018	-0.332222
1.54412	1.04493	1.05897	0.621235
1.54382	0.0422866	0.716917	0.242332
1.52947	-0.334186	1.20406	0.873011
1.52066	-0.174259	1.83132	-0.310034
1.51729	0.374303	-0.355345	-0.252865
1.5153	1.2773	0.10232	-0.11373
1.51001	0.294841	-0.174634	0.403134
1.50434	1.01367	-0.306131	0.299892
1.50215	2.78695	-0.260215	-0.344491
1.49551	5.11137	2.69007	-0.259652
1.49481	0.51179	-0.00643932	0.579469
1.49029	-0.0075204	0.125908	0.426367
1.46573	0.236587	-0.504151	-0.346449
1.4526	0.516434	-0.324623	-0.138267
1.44211	4.97578	0.341627	-0.292805
1.43646	0.79316	-0.65387	0.63755
1.43435	3.17241	-0.90627	0.110375
1.43291	2.45289	0.503597	0.458084
1.4305	3.48728	-0.416011	-0.235897
1.42437	1.64894	-0.690542	-0.179512
1.42385	0.464947	-0.870623	0.729699
1.41021	2.1062	3.11991	0.170024
1.41006	2.15002	-0.861333	-0.164633
1.39765	0.751738	-0.735221	2.04666
1.39621	6.95401	-0.44039	0.88267
1.38354	1.23317	-0.210419	-0.200918
1.38349	1.37273	0.476407	4.25064
1.38304	1.55107	-0.955499	-0.102374
1.37854	2.1393	-0.779181	0.354581
1.36888	2.36312	-0.828649	-0.0884085
1.36797	5.53978	-0.646197	0.0669118
1.36373	4.03518	-0.148459	-0.0572139
1.3611	0.771417	-0.0577513	0.196519
1.35911	1.55844	-0.267528	-0.347493
1.34898	1.12513	-0.709772	-0.246731
1.33909	1.07847	-0.0292555	1.9331
1.33547	0.980381	-0.590684	2.06976
1.32976	0.803681	-0.661024	-0.219582
1.32792	1.43498	-0.966662	1.81707
1.32518	2.01823	-0.565274	-0.339923
1.32371	0.540812	-1.06672	-0.210707
1.31782	3.21879	-0.885046	1.15637
1.30997	2.16674	-0.290539	-0.117123
1.30556	2.35473	-0.329449	1.06958
1.30297	2.93445	-1.15012	1.40802
1.29547	1.57743	-0.237573	0.929135
1.29521	2.4742	-0.807425	-0.147796
1.29425	2.7837	-0.397077	0.443335
1.29385	1.45708	-0.943273	-0.214361
1.28702	-0.201404	-0.921559	2.51954
1.28564	0.551218	-0.254425	-0.235897
1.27351	-0.431918	-0.544321	-0.211229
1.2652	2.31761	-1.00663	0.438636
1.26397	-0.273446	-0.957377	-0.316038
1.25713	-0.255077	-1.19949	-0.289542
1.25155	0.685698	-0.918883	1.98492
1.24776	0.503491	-1.05377	-0.147274
1.23845	1.76595	-1.18089	0.38943
1.23755	3.56384	-1.233	3.92486
1.2327	0.711683	-0.757866	0.0448537
1.2307	1.70084	-0.704816	-0.045467
1.22971	1.8619	-0.651388	-0.0442923
1.22649	3.09767	-0.753757	-0.105637
1.22324	1.67826	-0.708433	-0.192564
1.21623	0.592411	-1.10768	0.531046
1.2116	-0.0375527	-1.07682	-0.286018
1.21135	0.144868	-0.753694	0.0114402
1.21	1.6823	-0.734533	1.1398
1.20527	-0.0700971	-0.465536	0.993743
1.19259	1.04758	-0.667678	2.56026
1.19188	1.09059	-0.706814	1.38048
1.19138	0.9595	-0.840655	0.724738
1.19058	2.88252	-0.574217	3.02818
1.18904	0.344351	0.389771	3.24941
1.18808	-0.198503	-0.557629	0.00752467
1.1874	0.786044	-0.0410576	3.23518
1.18132	2.67862	-0.666081	-0.338618
1.17701	1.28222	-0.880186	1.34341
1.16828	0.483516	-0.00467271	0.102675
1.16749	1.94108	-0.395126	0.0815301
1.16547	2.29203	-0.276678	0.922479
1.16317	0.625324	-0.460017	-0.206139
1.16203	1.96057	0.555159	0.702942
1.15831	0.995907	-0.246735	0.282794
1.15779	0.645559	-0.415641	-0.0747037
1.15626	1.31576	-0.531358	0.163106
1.15489	2.10865	-0.206668	1.0791
1.15113	0.316283	0.273607	-0.242423
1.15097	0.496841	0.128269	1.19579
1.14849	1.1234	1.62442	0.587431
1.14717	1.07728	0.032393	0.128909
1.14695	2.81983	-0.37655	0.435634
1.14571	1.21003	-0.397139	0.555061
1.1451	0.422528	-0.269832	0.715994
1.13951	1.88745	-0.686848	-0.141661
1.13897	1.52494	-1.16013	-0.107334
1.13239	1.75892	-0.932856	3.22344
1.13163	3.19441	-1.28824	-0.0395935
1.13053	1.53995	0.164181	-0.16646
1.12862	0.694646	-0.72793	0.174461
1.11459	1.42788	0.412044	-0.293718
1.11441	15.893	-0.413025	-0.160195
1.11023	0.754206	-0.528864	0.720431
1.10797	2.80922	-0.166978	1.83626
1.10361	3.00976	0.625622	3.20203
1.10181	2.75426	-0.671804	-0.131219
1.10001	-0.283596	-0.486993	0.724086
1.09996	1.13389	0.0519344	-0.183689
1.09709	0.194685	-0.30427	0.136349
1.0906	4.19362	0.586446	0.369329
1.08948	2.54709	-0.735091	-0.250516
1.08227	1.22137	-0.65955	-0.327654
1.07847	9.51559	-0.850469	0.701636
1.07822	-0.335968	0.151969	1.61006
1.07543	1.04234	-0.416314	0.882408
1.07394	2.67278	-0.427672	0.288276
1.07091	0.919005	-0.0318826	0.558585
1.06698	0.862379	-0.708878	0.235023
1.06576	1.23105	-0.19242	0.062474
1.06038	1.76421	-0.786145	2.10043
1.05617	1.584	-0.679834	0.516427
1.05601	0.745549	-0.219569	-0.3317
1.05564	1.14377	-0.608984	-0.243207
1.05251	6.06706	-0.567522	0.825109
1.05043	3.0032	0.788886	0.3769
1.04658	1.02533	-0.56746	0.260475
1.04641	0.339181	0.301233	0.158277
1.03872	5.62009	-0.0189395	0.310334
1.03775	1.19804	-0.866443	0.601136
1.03699	0.682021	-0.855288	-0.202223
1.0369	0.00556605	-0.493455	0.52713
1.03386	0.0340099	-0.272234	0.0478557
1.03335	-0.606235	-0.271176	0.681144
1.02866	-0.368264	-0.027522	0.4372
1.02712	1.09719	-0.593159	1.58331
1.02545	0.0611362	-0.699855	1.27619
1.02431	-0.161794	-0.407039	-0.322302
1.02327	0.462213	0.200489	-0.0167523
1.02181	4.38013	-0.533972	-0.340575
1.01933	0.0390308	-0.180218	-0.196088
1.01774	-0.0537091	-0.771236	0.0304963
1.01706	0.229659	-0.0725807	-0.0800551
1.00925	-0.404305	0.245549	1.11539
1.00797	0.0777149	-0.126899	0.713122
1.00549	0.325752	-1.25574	-0.157324
1.0037	0.197863	-0.153187	-0.14127
0.998824	1.9799	0.0450933	0.299892
0.997754	0.910167	-0.21115	-0.0619127
0.996742	0.672734	-0.264445	0.1866
0.995023	0.196892	-1.21164	1.78261
0.99261	0.3963	-1.24949	-0.328698
0.987985	0.251723	-0.807814	-0.259913
0.986634	3.37405	-0.905801	-0.00578858
0.986056	1.66021	-0.841841	0.09902
0.982811	-0.553866	-0.882552	0.797309
0.980923	-0.618663	-0.334045	0.41697
0.979449	1.30234	-0.276416	2.06245
0.979426	3.27105	-0.499079	0.521908
0.971731	3.29339	-0.754394	-0.169201
0.966497	5.23157	0.221165	-0.124041
0.956422	1.20345	1.0652	0.977819
0.952941	3.27446	-0.443802	-0.279361
0.949937	0.289881	-0.733281	0.188558
0.949444	0.487243	-0.468374	-0.0403767
0.946755	0.283798	-0.412479	1.05626
0.943551	0.663625	0.0307997	1.23051
0.939966	3.10224	-0.25947	0.0984979
0.935503	0.475021	0.0669182	0.643816
0.934365	0.516901	0.186693	0.893764
0.931702	0.35673	-0.718083	0.737921
0.930363	1.45834	-0.48638	-0.287192
0.929425	0.367075	-0.194562	0.0631267
0.928341	1.14495	-0.604167	2.7456
0.925969	2.16383	-0.611581	3.24628
0.925362	1.11114	0.0115057	1.3391
0.919916	0.664405	-0.950177	-0.22402
0.914217	2.4418	0.336072	0.651647
0.91177	2.40466	0.687247	0.681797
0.910304	0.332291	-0.777876	-0.225847
0.9082	-0.554813	0.0555559	0.116901
0.907219	2.1272	-0.92184	2.09286
0.906697	0.801156	-0.868915	1.55981
0.901689	0.254711	-0.0209252	-0.16137
0.900924	1.19334	0.225883	0.22184
0.899724	1.66954	-0.418635	1.10991
0.896966	-0.113925	-0.189258	1.93167
0.896901	0.219025	-0.0834672	0.421277
0.894294	0.0238058	0.548028	2.17888
0.891743	1.65375	-0.201041	3.12281
0.89124	-0.382944	-0.0190577	-0.104071
0.888631	-0.188589	0.237537	-0.25156
0.884762	0.207401	0.536626	1.11695
0.884735	-0.0975812	-0.43149	0.065215
0.883687	0.0732929	-0.265044	0.242854
0.881276	0.852265	-0.731585	0.00400054
0.879957	0.0084232	1.32003	2.36422
0.879823	5.21373	0.40455	0.0742209
0.877248	-0.224691	0.986401	6.57927
0.874088	1.58939	0.025388	0.834246
0.872406	2.20574	0.28727	0.635332
0.872214	3.67945	0.415094	-0.0388104
0.869874	3.32523	-0.400823	-0.289542
0.868246	1.29848	-0.204275	-0.0788804
0.867395	-0.420535	-0.0780854	-0.100025
0.864177	1.30502	-0.173252	3.45133
0.862122	0.186116	-0.135065	0.122775
0.860256	-0.816021	-0.556927	2.21581
0.857467	1.36598	0.576267	0.0147033
0.857035	0.569467	-0.677174	1.95451
0.855324	1.82324	-1.03988	5.60166
0.855081	0.598984	-0.618985	1.34015
0.849407	2.49892	-0.918428	0.946494
0.849387	0.25619	-0.969499	-0.191259
0.847436	0.6999	-0.885849	-0.0758784
0.845602	0.0718745	-0.828555	0.771857
0.845405	2.48734	-0.169638	0.524258
0.843955	0.421107	-0.985546	-0.174814
0.838241	3.55388	-0.883861	0.174592
0.837284	-0.0415729	-0.916045	0.216228
0.834769	5.59133	-0.704128	-0.32178
0.83318	0.630542	-1.16508	-0.318126
0.828763	2.57877	-0.634428	1.1599
0.826383	1.59275	-0.792015	0.319209
0.82494	-0.0768862	-0.661317	0.468265
0.820745	0.683342	-1.25347	0.500764
0.820494	0.76702	-1.387	-0.316821
0.819775	3.0223	-0.650405	0.000215438
0.815525	0.6333	-0.641921	0.497893
0.812543	-0.00207086	-0.313927	0.488365
0.810462	0.715426	0.0255976	0.746144
0.809601	1.00373	-0.967513	-0.214361
0.809048	0.916441	-0.679086	5.01954
0.805959	0.774874	-0.770238	0.0137897
0.80471	2.78407	-0.183852	4.42449
0.799318	4.83358	-0.843074	0.326257
0.79712	7.6746	-0.369663	1.95164
0.794934	6.48284	-0.174264	-0.292283
0.794454	1.30516	-0.730044	-0.351931
0.790618	3.5094	-0.659634	-0.298548
0.78438	0.500618	-0.256144	1.17478
0.783271	-0.13336	-0.35221	1.35855
0.780678	0.456973	-0.523737	-0.0724849
0.780431	1.00065	0.120468	1.514
0.778332	5.14451	-0.848471	2.10265
0.777271	1.73889	0.185599	1.46623
0.774944	2.00257	-0.350358	-0.24164
0.766583	-0.0196251	0.277764	0.316468
0.76461	-0.680622	-0.60209	-0.0546035
0.762809	0.990028	-0.579165	0.658303
0.762141	1.05756	-0.913311	-0.0841013
0.753325	2.06282	-0.864012	0.673053
0.751787	2.8539	-0.512702	1.83065
0.751016	0.125355	-0.835002	0.242071
0.750243	0.647264	-0.876483	-0.177685
0.748875	3.15275	0.884204	1.03473
0.747401	0.142139	-0.911666	0.373506
0.747168	1.16928	-1.19246	0.0449842
0.746104	-0.158771	-0.680752	0.130737
0.739351	1.02088	-1.01915	-0.353889
0.736277	1.6038	-1.03849	-0.00187295
0.735153	-0.125415	-1.21946	-0.187474
0.730525	0.364539	-1.00138	-0.317343
0.72647	-0.723768	-0.952806	-0.151189
0.725266	-0.103027	-0.519575	-0.246209
0.723524	0.198085	-0.78288	0.00125959
0.723291	7.0049	-0.875218	-0.0551256
0.721345	0.439811	-1.25423	0.682058
0.720037	1.24735	-1.27509	1.17752
0.715471	0.96294	-0.957418	-0.30912
0.714453	3.75779	-1.05717	3.89353
0.714198	0.351187	-0.390654	0.21179
0.71359	1.07454	-0.574327	0.541356
0.711079	5.64748	-1.30617	2.01651
0.707975	0.248206	16.4045	0.233718
0.707456	1.06631	0.355427	-0.225586
0.704703	1.10221	-1.13896	1.42512
0.700735	2.16478	-0.905796	0.107504
0.699033	0.236198	-0.860734	-0.311078
0.694988	3.52768	-0.68282	11.4702
0.690982	1.04138	-0.307232	0.0190105
0.684191	10.2175	-1.18672	-0.228066
0.682889	0.115205	-0.404233	0.694458
0.681348	2.68582	-0.944401	0.674749
0.680524	16.6837	-1.26804	3.14734
0.679555	0.40444	-1.16527	-0.130567
0.679244	0.293497	-1.20961	-0.203398
0.675851	0.5749	-0.65474	-0.232896
0.674371	4.80757	-0.0237319	0.364761
0.673566	3.05989	-1.14033	0.0935381
0.671319	0.982126	-1.1958	0.661567
0.668894	0.422321	-0.018035	0.486276
0.666454	2.891	-1.0532	0.746796
0.661302	1.79397	-1.18606	-0.0157081
0.661093	7.52267	-0.133911	-0.0147945
0.660059	9.34123	-1.20236	0.427281
0.659377	1.3314	-1.21649	0.251599
0.656898	0.779688	-0.895321	-0.325435
0.655375	7.35261		0.100325
0.654947	3.99299		1.21759
0.654579	-0.00043721		0.154883
0.653829	9.99423		0.764548
0.65165	12.6212		0.759588
0.651587	19.042		0.487451
0.651415	25.2501		-0.0012203
0.65057	15.0192		-0.130828
0.64999	1.2108		0.802529
0.648815	0.538355		-0.192695
0.646638	4.19974		0.260344
0.646449	3.04097		2.22456
0.645467	18.5167		0.686626
0.63923	2.49213		-0.197394
0.638923	1.21106		-0.0271941
0.638283	5.82825		0.448164
0.637397	0.40444		1.88938
0.637396	0.527912		0.375855
0.633848	1.8681		0.0695222
0.633085	0.425323		0.534439
0.629078	0.891022		0.346749
0.624483	1.70743		0.993221
0.623477	1.94028		0.398044
0.62302	1.25948		-0.207966
0.622873	-0.0450754		0.205264
0.620987	0.450252		1.08863
0.610528	0.0726547		0.262955
0.609756	0.153056		0.865963
0.609133	0.526869		0.506116
0.608351	1.09816		0.231891
0.606369	1.33701		0.149923
0.602925	1.26914		2.24818
0.602667	0.87275		0.0103961
0.602246	5.27928		-0.229763
0.599559	0.475704		-0.255215
0.598659	0.404309		0.988261
0.597416	3.19381		0.812188
0.595998	0.0137897		2.12314
0.593298	0.0767009		0.386819
0.592554	0.384078		5.28646
0.590936	0.645773		0.1216
0.586983	0.0675643		0.0375445
0.586922	1.76969		-0.233026
0.585573	0.407572		0.126038
0.584858	3.08704		-0.200396
0.581517	23.0589		1.1676
0.580391	-0.00422231		-0.112555
0.578507	1.40097		2.12654
0.578172	0.432633		-0.0696134
0.57796	2.93446		-0.164633
0.576934	0.0586889		1.86001
0.576929	4.7645		-0.171942
0.574652	2.66128		-0.187474
0.572781	1.29668		0.324822
0.57199	21.9587		0.583515
0.571549	-0.0164913		0.0889699
0.570989	0.740793		0.0264502
0.570431	9.39957		1.31482
0.569549	22.621		0.182815
0.565672	18.7608		-0.240857
0.565102	2.36004		2.00802
0.5644	0.00217321		1.44887
0.562481	3.6411		-0.128218
0.561067	1.49716		0.0432875
0.554995	0.0881867		-0.200526
0.553974	1.1133		-0.33679
0.549454	0.361237		-0.167504
0.543943	-0.0140114		0.926394
0.537662	0.58234		-0.184342
0.536073	0.233848		0.390474
0.535298	0.353406		1.10703
0.533856	42.493		0.275615
0.533426	5.07475		-0.313949
0.532036	3.42444		0.706466
0.531653	9.45165		0.591998
0.531045	2.2611		0.113899
0.53028	0.980169		7.42935
0.528818	-0.0578666		0.568636
0.528621	11.9898		-0.337574
0.526028	2.12106		9.69246
0.524383	0.680492		1.24004
0.523743	1.82869		-0.319823
0.52327	3.77058		-0.263176
0.521397	18.8693		-0.0942819
0.518749	3.87944		0.304069
0.518287	0.897288		0.436026
0.517845	1.2121		0.929135
0.517083	1.29812		0.65974
0.515831	0.456387		-0.149492
0.514474	0.633244		0.787781
0.513924	24.4143		-0.339531
0.513911	3.20804		-0.217624
0.509289	13.934		0.53235
0.507796	2.01977		-0.341489
0.505923	1.75312		-0.0860591
0.503802	0.34688		0.888151
0.503425	0.220144		0.511859
0.499677	0.869226		0.445032
0.494332	4.63502		1.57704
0.492108	11.1594		0.227714
0.488507	-0.0693524		1.5542
0.48664	4.7427		-0.183428
0.486534	3.64228		-0.186952
0.481799	4.86213		-0.298939
0.479466	5.01928		-0.349712
0.477597	6.93716		-0.287062
0.476877	22.7288		0.305113
0.476439	4.77729		-0.262785
0.475887	8.5055		0.836073
0.473148	16.0635		0.0282775
0.472923	0.0455063		1.23951
0.471427	4.38416		-0.0778363
0.469667	0.819758		0.132956
0.46831	0.714819		-0.141792
0.465494	0.843122		-0.345405
0.465442	2.72054		-0.315254
0.464769	0.242854		-0.105637
0.463973	1.67963		0.421146
0.459543	3.71955		0.753453
0.459236	0.696154		0.576206
0.457901	0.265957		3.49401
0.457167	2.72406		-0.0202764
0.456645	0.415664		1.0329
0.456525	1.13601		-0.239422
0.456451	0.220144		0.132694
0.456314	6.35921		-0.14649
0.449547	2.08712		0.0100046
0.448859	0.190254		0.749015
0.442977	0.701506		0.0415907
0.440768	1.07871		0.0214904
0.440002	0.0833575		2.74925
0.43567	0.410313		0.845993
0.435304	1.6175		1.3331
0.434494	0.0327153		-0.130175
0.433087	0.64982		0.704247
0.429924	1.45709		-0.332875
0.429467	1.72349		-0.353628
0.427344	0.634026		1.72297
0.426728	1.2108		-0.319431
0.426219	5.14641		-0.316429
0.425987	0.0607772		-0.0360695
0.424514	-0.0508184		-0.25404
0.422909	3.8609		-0.00265604
0.419978	-0.0512099		0.0577753
0.418989	-0.0723544		-0.230415
0.418584	0.440594		0.814798
0.416968	8.02035		1.69764
0.415191	1.19892		-0.268267
0.413101	13.1374		-0.127304
0.412923	0.328215		-0.168679
0.4128	6.58279		-0.3193
0.412794	6.42617		-0.225456
0.411336	0.660783		0.838684
0.409617	1.39575		1.17334
0.409169	0.280444		0.528696
0.404656	0.433154		1.2326
0.404334	1.11343		1.39027
0.403434	6.03904		-0.152103
0.396387	1.20989		-0.188257
0.39535	21.1488		5.09172
0.394724	1.95803		-0.0784888
0.392204	0.347793		-0.318648
0.389919	0.744709		-0.315124
0.387342	15.21		-0.231982
0.386983	0.563675		0.776164
0.384353	85.9638		0.683494
0.382422	1.32579		-0.313949
0.38188	0.522039		0.168196
0.381846	3.77319		-0.195827
0.380421	25.5972		-0.294762
0.380311	2.23252		-0.113208
0.379851	0.748102		0.977688
0.37919	-0.0824045		-0.307945
0.379149	1.3545		-0.0998943
0.37881	8.22749		-0.190476
0.377033	6.13511		0.395434
0.37616	1.21171		0.379771
0.375692	1.4242		0.281489
0.374809	3.40512		0.116379
0.374464	0.105938		-0.25156
0.373969	2.54146		1.32775
0.372797	1.84683		1.42094
0.370134	0.874969		-0.136832
0.369342	0.83777		0.850039
0.369107	1.77935		0.167021
0.368482	2.90431		-0.125999
0.368003	11.7149		0.479228
0.366712	4.19451		0.134391
0.364829	12.0875		0.187905
0.363727	0.87549		-0.0764005
0.361825	1.6162		-0.270877
0.361768	1.21994		-0.0429871
0.360673	0.830591		-0.105898
0.359288	19.763		-0.215145
0.358609	0.00765511		-0.221148
0.356182	6.77936		-0.209663
0.354792	1.84931		-0.297242
0.354376	25.4004		5.72109
0.353192	1.11826		4.96694
0.352433	1.67885		-0.192173
0.349314	7.60973		-0.0350253
0.347147	6.86172		-0.124041
0.345587	5.65074		-0.0167523
0.340765	0.387472		-0.122866
0.340705	3.27956		1.7877
0.336182	5.34375		-0.322825
0.335657	4.39121		0.586778
0.335622	2.05305		0.260344
0.333282	0.886585		0.0953654
0.332015	0.596567		-0.125346
0.326561	0.741576		3.78168
0.326498	17.4422		0.864396
0.324745	15.1501		-0.312644
0.324454	1.26536		0.207222
0.324123	7.36083		-0.342142
0.323478	2.35469		-0.231329
0.322435	4.9595		0.0740904
0.321638	2.73816		-0.264743
0.321212	7.14573		4.27087
0.320561	0.186339		-0.342011
0.318847	0.138698		-0.243729
0.316231	0.947538		2.60803
0.314861	-0.0371136		-0.295546
0.314549	3.25215		0.0456368
0.314056	0.297282		1.0145
0.313619	1.38726		1.74698
0.31214	2.73529		-0.254431
0.309966	17.0993		-0.167765
0.308559	0.324561		-0.283146
0.307623	0.94036		-0.175727
0.307554	1.58292		0.250033
0.304723	0.315424		-0.130958
0.302167	11.2945		-0.136832
0.302165	-0.0818824		-0.0675251
0.301114	0.761415		-0.200657
0.300665	1.05509		0.685844
0.291553	3.16183		-0.213578
0.291221	1.49729		0.623977
0.290868	3.41387		-0.227414
0.286991	19.7196		-0.237855
0.286299	0.323125		-0.0167523
0.286088	23.9929		2.49317
0.285417	0.396478		-0.0961092
0.28538	6.75691		-0.0773142
0.283885	0.490584		0.761024
0.283281	4.69519		-0.216319
0.281898	2.21072		0.245334
0.281338	3.03209		-0.126129
0.277455	9.69572		0.399349
0.275837	4.83655		-0.0895832
0.274795	0.273266		-0.0487301
0.274533	0.562893		1.09568
0.273949	0.641205		-0.343447
0.273236	7.51837		-0.332222
0.270475	12.1789		-0.333788
0.270437	4.49628		1.58357
0.269613	13.2909		0.509901
0.268206	5.56172		-0.139573
0.26698	0.131128		-0.00618008
0.265539	1.19931		-0.213187
0.264947	10.3284		1.02207
0.264082	36.5114		0.198999
0.263409	0.14157		-0.202876
0.260311	5.17512		-0.241249
0.256465	0.0984979		-0.343316
0.25597	8.67178		0.445032
0.25433	4.53348		0.296368
0.252727	10.9958		2.14833
0.252582	8.16367		-0.254954
0.251642	0.681928		0.629328
0.25159	1.75873		-0.289411
0.250464	0.106851		-0.234723
0.25025	0.144963		-0.00918209
0.249921	2.41212		-0.285496
0.249262	3.2977		0.359801
0.247011	0.0238397		-0.000959243
0.245313	1.63134		-0.140225
0.24502	10.6599		0.0584279
0.24388	0.287493		0.163106
0.242189	3.91585		-0.228066
0.241147	9.58126		0.363717
0.240944	0.412662		4.71934
0.240167	-0.0227563		-0.292152
0.238637	0.704116		0.242985
0.23561	1.83234		-0.0719628
0.23152	8.7715		-0.304291
0.23111	1.21524		-0.345796
0.229107	0.712861		-0.3116
0.228879	3.27577		0.112725
0.228422	0.331609		0.834507
0.226848	0.741706		-0.3518
0.225207	4.17494		-0.322041
0.224209	6.98323		0.181118
0.222452	3.47325		0.0876646
0.221433	1.10651		-0.13631
0.221284	0.372462		-0.0954567
0.219713	0.225495		0.223276
0.219474	11.7728		-0.31917
0.219061	-0.0997638		0.0276248
0.218769	2.57409		0.583907
0.218531	12.2676		-0.0826655
0.217086	1.0962		1.53201
0.215699	0.109331		1.39836
0.21555	0.82015		-0.0961092
0.214595	0.375072		0.566547
0.212201	0.0304963		-0.245425
0.211474	1.47458		0.106851
0.209382	10.8349		-0.155496
0.206939	3.21769		0.490192
0.206368	0.680362		-0.144794
0.206257	1.27554		0.074743
0.205866	7.27586		0.288015
0.205618	1.47406		0.177072
0.205467	0.511336		0.448294
0.203644	0.38708		-0.0812298
0.202786	34.3812		0.0911887
0.20237	2.65019		0.471658
0.202262	5.13205		2.04366
0.199381	9.42842		-0.1089
0.197671	1.55172		0.448817
0.196445	0.648644		-0.079011
0.194877	13.103		2.09599
0.194443	-0.00409178		-0.252604
0.193934	0.541879		0.639377
0.193172	0.93801		-0.236289
0.191507	1.5914		-0.242684
0.190664	10.947		0.873142
0.190051	29.9063		2.04091
0.189271	2.41851		-0.0252362
0.186983	1.82386		0.0230567
0.184027	1.65575		-0.348146
0.182353	3.85033		-0.273226
0.179532	3.92695		0.359018
0.179466	0.306679		0.0462894
0.179425	0.771205		0.135174
0.178178	0.318818		2.563
0.176878	0.50207		0.0730462
0.176495	2.04431		-0.212795
0.176208	0.939577		-0.039463
0.17563	2.6977		0.138568
0.175443	2.44292		0.672661
0.174877	2.72458		0.321037
0.174579	0.513033		0.0686086
0.172845	0.865049		-0.246992
0.172518	0.0930161		0.591998
0.172157	4.53726		-0.302855
0.172091	29.241		-0.291239
0.171076	-0.0217122		0.60244
0.168772	1.74437		-0.192826
0.168341	1.1364		-0.170115
0.166912	6.65079		3.42627
0.166592	0.827067		0.554539
0.166409	0.37194		-0.355194
0.166409	18.246		-0.172725
0.166039	0.413837		-0.151842
0.166	2.71245		0.674358
0.165763	0.103458		-0.346971
0.16463	3.75896		1.16473
0.162397	0.462391		1.90021
0.160687	1.01867		-0.357152
0.160235	0.581165		-0.187213
0.160153	0.406006		0.429239
0.15778	0.563284		0.0508577
0.157616	0.0402855		-0.0478164
0.152406	0.954326		-0.235506
0.151745	10.6179		-0.368246
0.151594	3.31311		0.613535
0.151375	2.3261		-0.039724
0.150707	1.04569		3.22513
0.149599	0.975731		3.58524
0.147245	2.07185		0.0799639
0.146811	2.31462		-0.115426
0.146806	0.447642		-0.0325454
0.146446	18.3643		0.50207
0.145814	0.981735		-0.316168
0.145207	0.616406		1.27985
0.14474	1.3096		0.0242313
0.142329	1.68877		-0.355455
0.140518	0.265826		-0.0778363
0.140019	0.864005		0.0210988
0.139998	3.13521		0.375072
0.139833	29.3055		2.63622
0.138585	6.75286		-0.128218
0.138352	3.68848		0.00491416
0.138336	0.420102		1.13275
0.137817	2.08699		0.267262
0.136676	1.42929		0.88789
0.136645	0.662219		-0.307293
0.136525	2.97806		0.559369
0.135978	3.26847		0.0457673
0.135479	0.308637		1.46714
0.133937	3.42705		-0.205878
0.12976	0.0686086		-0.091802
0.129088	3.26951		0.167544
0.12836	8.00652		0.074743
0.127665	1.81511		0.0598636
0.127278	2.26241		-0.339923
0.126985	1.56791		0.343225
0.126299	3.1215		0.641205
0.125892	0.918041		-0.115296
0.123179	1.1009		0.0760482
0.121218	-0.0979366		-0.307684
0.121116	4.45986		0.582731
0.120634	0.158538		0.158929
0.12041	6.79293		0.0537292
0.119225	1.49338		-0.181209
0.118118	1.06788		1.7693
0.116398	1.53945		-0.266962
0.11404	0.647209		0.0952349
0.113747	1.28689		0.281619
0.112847	0.0173137		0.200826
0.112437	12.0122		0.105154
0.111767	0.170285		0.308376
0.110341	0.178507		-0.353497
0.110207	18.7886		0.195606
0.109224	0.705291		0.149532
0.108288	0.189602		1.01959
0.107172	12.8192		-0.154844
0.106704	4.24281		-0.0985891
0.1059	0.431196		-0.11882
0.104231	0.743272		1.97853
0.104186	2.58597		-0.256128
0.104012	2.3295		1.83587
0.103109	4.46757		-0.0988502
0.102526	0.522953		0.198347
0.102031	1.6594		-0.318517
0.100952	1.14332		-0.156019
0.1007	32.9823		-0.0573444
0.100203	0.00452266		0.415664
0.0997132	1.59088		-0.257564
0.098008	12.686		1.42955
0.0924939	1.16916		0.957458
0.0922874	3.29953		0.54214
0.091966	0.523084		-0.322955
0.0915688	7.78437		0.12147
0.0912001	1.57874		0.439027
0.0867008	3.76249		-0.283146
0.0865212	3.64959		1.12113
0.08628	5.09707		0.28945
0.0862548	8.54727		0.105415
0.0861477	3.16209		-0.304943
0.0837381	2.89544		0.848865
0.0835584	0.0488998		0.623454
0.082055	1.18156		-0.257042
0.0808746	1.48046		-0.180295
0.0802127	5.13283		0.521648
0.0790812	7.29857		0.775772
0.0778473	4.4489		0.110767
0.0777969	6.88325		-0.165416
0.0772973	2.95809		0.153447
0.0764289	5.95263		-0.26161
0.0752092	0.149793		-0.20901
0.072954	1.66802		-0.187083
0.0726483	-0.048208		0.168327
0.0719439	2.04653		-0.3116
0.0716507	2.33916		0.235154
0.0685005	1.97631		0.15397
0.067774	7.12315		-0.0416819
0.0674588	0.332653		-0.058258
0.0659349	0.455343		0.120295
0.0648018	0.601918		0.0765704
0.0641888	0.615623		0.15423
0.0640532	4.30911		-0.194392
0.0640233	1.87006		0.378858
0.0639697	0.575814		0.330304
0.062928	2.13045		0.40953
0.0622551	0.347924		0.236459
0.0616704	0.0263196		0.376247
0.0596265	0.918694		-0.342664
0.0592829	6.16917		0.374942
0.0578551	16.7484		-0.174814
0.056689	19.964		0.17655
0.0564983	3.51672		0.0503355
0.0546371	1.6175		-0.33157
0.0534079	2.09025		-0.311208
0.0508832	3.18598		-0.0724849
0.0497265	-0.00722423		0.180335
0.0487148	7.65698		0.531959
0.0470238	0.647209		-0.158498
0.0466913	8.20165		0.815973
0.0465243	15.8866		-0.192695
0.0463162	1.16029		0.966986
0.0462422	1.43543		2.40872
0.0457174	10.03		-0.0029171
0.0455503	8.90267		0.264129
0.0447135	1.00223		0.429239
0.0429942	4.21448		-0.351409
0.0425167	13.9937		0.0555565
0.0422125	0.811274		0.0628656
0.0412355	1.06879		0.0549038
0.0397809	8.34639		-0.139964
0.0397399	0.613012		-0.337312
0.039461	0.716255		-0.148187
0.0392404	5.99284		-0.11138
0.0381498	0.62998		0.874838
0.037064	5.55637		-0.132786
0.0363848	1.90543		0.173809
0.0340823	-0.00552752		0.867399
0.033047	0.983302		-0.28902
0.0330281	6.4233		-0.207183
0.0329587	0.734528		0.238678
0.032519	1.74659		-0.297503
0.0322606	0.213487		-0.0140114
0.0321046	2.58401		0.131911
0.0317736	8.80831		-0.280405
0.0305271	2.5288		-0.142836
0.0303348	0.315163		-0.048469
0.0288976	0.102936		0.0579058
0.0280923	1.39314		0.249772
0.0279552	10.0814		-0.29411
0.0266913	0.686235		0.308376
0.0259711	0.369851		-0.310947
0.0246	5.42872		0.151489
0.0226286	0.119381		0.0958875
0.0176219	0.657259		0.623193
0.0171885	45.0777		-0.118951
0.0146355	1.39601		-0.066742
0.0143676	11.7953		0.0881867
0.0137577	1.50578		-0.315907
0.0131825	0.00321736		-0.189171
0.0116649	13.3373		-0.333005
0.00943179	22.5915		-0.320736
0.00835386	0.797178		7.66442
0.00700172	0.886455		-0.245295
0.00574413	1.93206		-0.254954
0.0052619	7.44789		1.14202
0.00304458	0.375855		-0.144924
0.00267581	0.414098		-0.229502
0.00252925	19.5428		-0.325435
0.00196507	3.72059		-0.262915
0.00041594	14.1217		1.63147
0.000264651	27.1328		-0.336268
-0.00213548	8.83024		-0.117906
-0.00273905	1.55916		-0.269964
-0.00322286	3.5684		0.803313
-0.00391784	0.207875		-0.141661
-0.00706023	0.171851		3.43684
-0.0074353	3.3708		-0.193739
-0.00824848	0.392693		0.270003
-0.00873228	2.46811		-0.23159
-0.00958801	26.4028		0.122122
-0.0107101	5.20906		-0.0841013
-0.0115453	-0.137093		-0.194261
-0.0123742	7.39999		-0.245034
-0.0131007	16.6619		0.288276
-0.0134348	4.862		-0.154322
-0.0134853	18.3703		1.81459
-0.0143772	8.56136		-0.25156
-0.0152661	3.00768		-0.238247
-0.0158901	1.97435		-0.0315012
-0.0185361	1.17308		-0.230155
-0.0205202	0.293497		0.934095
-0.0211521	0.123036		-0.346318
-0.0218597	2.09521		0.80266
-0.0223672	22.1404		0.0530765
-0.0233237	19.5805		-0.13892
-0.0241385	0.298587		0.116118
-0.024564	2.19937		0.0615604
-0.0246838	0.55728		-0.269441
-0.0257018	1.15611		3.69749
-0.0269326	1.15468		-0.25156
-0.0303303	2.53272		0.504158
-0.0307227	15.3085		-0.31408
-0.0307369	0.155666		-0.187605
-0.030822	1.08445		-0.0149251
-0.0321867	3.05154		-0.297503
-0.0334191	8.63458		-0.219974
-0.0341929	3.04188		-0.042465
-0.0342512	0.926655		-0.245164
-0.0347649	0.561848		0.177594
-0.0349572	1.40227		-0.315515
-0.0350439	1.69973		-0.332483
-0.035783	2.79337		-0.281319
-0.0361691	7.11545		-0.240205
-0.0365111	0.343747		-0.219713
-0.0397385	32.0566		0.120034
-0.0401467	0.507551		-0.199351
-0.0408149	12.7205		-0.0897137
-0.0409646	1.5854		-0.0499048
-0.0414768	0.708293		-0.124041
-0.0435302	4.36341		-0.350887
-0.0440928	0.034673		-0.0313707
-0.0452086	2.09521		-0.309642
-0.0454465	1.24591		0.176419
-0.04556	2.70096		-0.0350253
-0.0466521	0.922348		0.217011
-0.0479192	1.61894		-0.286409
-0.0480799	14.6677		0.0798333
-0.0488978	0.196128		0.0285385
-0.0491405	2.41003		-0.273226
-0.0493974	0.316338		-0.238769
-0.0512018	-0.0942819		-0.315124
-0.0515264	0.523345		0.034412
-0.0520622	-0.0163608		1.16081
-0.0525965	0.00543628		0.0943212
-0.0531323	0.451428		1.01384
-0.0535956	0.238808		1.84318
-0.0541393	2.98354		-0.184994
-0.0557972	4.15379		-0.314471
-0.0572785	20.4723		-0.115426
-0.0574598	3.74134		-0.0129672
-0.0580712	2.03099		-0.00252551
-0.0589207	11.3959		0.395434
-0.0611159	0.319862		-0.030457
-0.0616281	0.981865		-0.223367
-0.0616911	0.162192		0.339962
-0.0626603	3.50915		-0.3193
-0.0636185	2.66376		0.425714
-0.0651913	6.5854		-0.0822739
-0.0681398	1.79801		0.760371
-0.0683195	0.114421		2.31605
-0.0694478	0.0975843		-0.0681777
-0.0701144	0.840511		0.704377
-0.0701286	22.3145		-0.259261
-0.0703288	2.35012		-0.0666114
-0.072149	3.92486		0.086751
-0.0725666	0.405484		-0.296981
-0.0725839	-0.0432482		-0.235767
-0.072606	0.7528		-0.111641
-0.0729306	0.00661096		1.20493
-0.0740416	0.321037		0.461869
-0.0747366	-0.118298		-0.269311
-0.0764764	0.0555565		-0.131742
-0.0783455	32.7321		-0.331047
-0.078492	39.5254		-0.0660894
-0.0800097	5.21963		0.0409381
-0.0807409	0.0511187		-0.129914
-0.0818487	0.0948433		1.09346
-0.0825894	8.03928		-0.117515
-0.0825942	0.0350646		-0.313688
-0.0832151	15.0364		-0.25913
-0.0850337	12.6447		-0.24151
-0.0877143	0.54227		0.602049
-0.0881178	9.16685		-0.0583886
-0.0900152	10.8654		0.645643
-0.0901838	0.35693		0.340876
-0.0907369	2.94151		0.116249
-0.0926974	8.8301		0.108548
-0.0954757	24.9735		0.210355
-0.0964607	0.0786587		0.721868
-0.096508	2.22103		0.595653
-0.096612	20.9798		-0.239944
-0.0973164	8.29771		-0.337312
-0.100249	0.764809		-0.185647
-0.100517	9.33026		-0.179773
-0.101564	0.244943		0.0492914
-0.10163	0.179552		-0.31408
-0.102805	1.15063		-0.18656
-0.106502	0.028408		-0.210837
-0.108825	0.486798		-0.304813
-0.108957	0.105024		-0.268006
-0.109496	3.58629		0.539268
-0.110609	0.739357		0.377683
-0.110821	0.440985		1.30895
-0.111773	0.986173		-0.168548
-0.11349	35.1461		0.195345
-0.113762	0.761807		0.39948
-0.114289	7.04262		2.1636
-0.115241	0.392301		0.0791808
-0.115361	23.5776		-0.116209
-0.115448	1.0406		-0.198046
-0.118129	1.01175		-0.0822739
-0.118451	1.07219		-0.293979
-0.118663	8.82658		-0.0813603
-0.122061	0.0184884		-0.266831
-0.123131	10.7084		1.73119
-0.12377	8.53591		0.918041
-0.123967	2.51405		0.717299
-0.127767	0.752149		0.129562
-0.128144	1.07062		0.433937
-0.129215	1.87489		3.75166
-0.129258	0.492542		-0.240727
-0.129368	0.751887		0.223798
-0.129823	2.87756		-0.0895832
-0.130034	0.380032		0.418405
-0.130239	3.94914		0.0333678
-0.132023	4.03998		1.89878
-0.134409	8.74514		0.0405465
-0.134866	0.365675		1.61228
-0.135111	-0.113991		-0.0711797
-0.135561	1.87006		-0.235506
-0.13657	-0.00409178		-0.293196
-0.13722	9.06987		-0.203267
-0.138494	1.88834		-0.159543
-0.140519	6.17504		1.39966
-0.14182	0.732048		-0.209663
-0.142094	0.0538597		0.877579
-0.143234	1.50539		0.399088
-0.144785	2.32049		0.347532
-0.146146	4.58229		0.676837
-0.146297	0.381468		0.331478
-0.146899	33.2569		2.24884
-0.147916	0.754628		0.00517522
-0.14819	1.77361		-0.128348
-0.1485	2.3184		-0.117906
-0.150265	14.9543		0.521126
-0.152201	13.1348		-0.195958
-0.153735	2.13476		-0.3441
-0.153779	2.76831		0.344791
-0.154204	0.520734		2.77144
-0.154257	0.077484		-0.0557782
-0.154406	0.548796		0.0941907
-0.156368	0.128257		-0.0937599
-0.156476	4.92635		-0.164502
-0.157895	2.7161		-0.0160997
-0.158944	1.07493		0.948844
-0.158946	0.401438		1.51596
-0.159879	3.06799		-0.0946735
-0.160461	2.75095		-0.347885
-0.160759	3.04775		-0.311469
-0.161923	10.976		-0.262785
-0.162308	0.192604		-0.0758784
-0.162597	1.62599		-0.336921
-0.163494	2.69548		0.137393
-0.163631	0.0857068		-0.285496
-0.165381	4.5883		0.655954
-0.165401	2.28146		0.0494219
-0.165593	0.189602		0.680623
-0.165982	4.49706		0.566547
-0.167101	1.00079		-0.305465
-0.167786	0.0154865		0.610402
-0.167795	1.89055		0.29193
-0.168269	1.14189		0.447512
-0.168536	0.203959		0.0291911
-0.168673	4.0341		0.102283
-0.169217	1.33114		-0.228588
-0.17091	0.322472		-0.297503
-0.171273	0.910601		3.49675
-0.171665	0.115335		-0.0385494
-0.172213	0.255515		0.192212
-0.172509	0.736224		-0.237333
-0.174692	3.70127		-0.167113
-0.175411	0.15919		0.862047
-0.175457	0.342703		-0.199091
-0.176433	0.891022		0.0820522
-0.176724	10.9271		0.626848
-0.176767	0.752279		0.61236
-0.177967	1.29799		1.8219
-0.178504	11.5812		0.169632
-0.179367	1.56647		-0.142705
-0.179708	1.49103		-0.0812298
-0.180918	-0.0904968		0.223798
-0.185682	6.93951		-0.31421
-0.186059	1.30726		0.174722
-0.1868	1.11408		-0.24412
-0.186826	0.415795		3.0535
-0.186874	1.76643		-0.300114
-0.187144	25.4825		-0.305857
-0.187473	0.0171832		-0.250777
-0.188389	2.1311		-0.171812
-0.188991	2.25366		-0.0796635
-0.189491	14.7585		-0.28667
-0.18975	2.11949		0.184903
-0.190131	2.72863		0.443335
-0.19028	0.911775		1.38583
-0.190609	0.390343		-0.335224
-0.190787	3.04828		0.344922
-0.19127	2.45636		-0.30912
-0.19133	17.9872		-0.356891
-0.192126	0.242071		-0.0444229
-0.194632	7.40508		-0.0889305
-0.194824	45.485		-0.0731375
-0.195322	2.46276		0.274832
-0.196356	0.858653		1.20453
-0.197373	0.271047		-0.25913
-0.197866	1.16955		-0.157193
-0.198381	8.42131		0.117815
-0.199175	3.22448		0.396739
-0.19935	1.38753		-0.000567654
-0.19942	2.47046		1.2497
-0.200531	3.64202		0.21179
-0.20081	0.129431		-0.314341
-0.200872	4.92139		1.75533
-0.202055	3.79003		0.0491609
-0.202851	13.9505		-0.0141419
-0.203813	19.3054		-0.0970228
-0.204205	0.0601247		0.713514
-0.205239	0.0417212		-0.335616
-0.208308	1.3827		0.0196631
-0.208433	1.92227		-0.285496
-0.209248	0.135174		-0.264873
-0.210251	0.44699		0.851736
-0.211773	0.154883		0.522169
-0.212992	1.83482		0.911123
-0.214341	3.30906		0.0280164
-0.21474	2.75317		-0.187083
-0.217604	1.41285		-0.302072
-0.218186	6.95308		-0.118559
-0.218977	0.0526849		-0.0531677
-0.220055	34.6917		-0.277273
-0.220822	8.01853		-0.157976
-0.221122	0.257212		0.421668
-0.221469	11.0962		0.0418517
-0.221803	3.50797		-0.0933683
-0.221822	1.11121		-0.137223
-0.222373	0.669397		-0.286279
-0.222902	4.37398		1.15154
-0.223876	0.881756		0.0772229
-0.224482	6.22503		0.904336
-0.224717	0.396478		-0.271399
-0.2249	0.0304963		0.0551649
-0.226987	1.24878		-0.22663
-0.228505	1.20362		2.52698
-0.229378	17.0969		0.165064
-0.231566	1.83835		1.21263
-0.231686	1.79384		-0.304421
-0.234523	0.468004		0.0666507
-0.234528	1.1043		-0.230938
-0.234627	0.186078		-0.0686997
-0.234817	1.52862		0.536397
-0.23595	7.29126		-0.277925
-0.23625	1.74568		-0.301289
-0.236945	5.41737		-0.272182
-0.23739	0.127735		-0.184211
-0.237729	0.215706		0.371679
-0.237741	0.163759		0.0757872
-0.237756	1.56843		0.559629
-0.238422	1.40071		-0.285757
-0.238833	0.832941		0.208788
-0.239557	0.360715		0.0727853
-0.239684	1.09372		-0.284843
-0.240033	0.8379		-0.163719
-0.240425	2.30848		-0.116471
-0.241553	0.0494219		-0.131611
-0.242745	0.918955		0.104241
-0.244109	3.60991		-0.237203
-0.246456	3.71681		2.95887
-0.247574	0.970249		-0.144011
-0.248307	5.67893		-0.182906
-0.248776	0.156972		0.195736
-0.249084	0.0847932		1.08968
-0.249647	0.725522		0.468004
-0.249657	0.0828354		0.587169
-0.251171	5.48798		-0.248819
-0.251876	1.91313		0.0911887
-0.25259	2.13685		-0.309381
-0.252987	3.69867		0.273266
-0.254122	1.45135		1.56138
-0.254473	2.7811		0.256559
-0.25505	0.275876		-0.194522
-0.257402	2.32258		-0.318387
-0.257474	2.2688		2.44344
-0.259258	7.0896		-0.336529
-0.2594	0.684929		0.490061
-0.262767	1.33936		0.351579
-0.264135	8.07674		-0.342272
-0.264431	0.427542		0.7451
-0.264847	1.60706		-0.00957368
-0.26609	0.040677		0.184381
-0.266504	1.381		-0.0155776
-0.267331	2.69287		-0.334963
-0.267348	32.4366		-0.252604
-0.267663	2.54447		0.6198
-0.269851	3.33451		0.143006
-0.270015	1.56621		0.659869
-0.27018	1.18235		-0.265787
-0.270705	1.75403		0.178377
-0.271546	2.2906		0.621627
-0.273008	2.09325		0.485754
-0.274369	24.6212		-0.302594
-0.274961	13.4626		1.80102
-0.275173	0.93801		0.193256
-0.275221	0.47727		-0.320867
-0.275755	0.379771		-0.257172
-0.276442	0.69263		0.897418
-0.278313	0.409008		0.330695
-0.278927	8.84407		-0.266962
-0.27897	3.85881		-0.269964
-0.27928	0.401046		0.595262
-0.280999	0.425975		0.143658
-0.282106	0.322342		1.71174
-0.283481	1.69634		-0.111511
-0.283505	0.104502		-0.295285
-0.283717	2.62683		0.142223
-0.284267	4.64011		0.265696
-0.284306	3.07295		-0.268397
-0.286208	3.31154		-0.194392
-0.287146	1.03708		1.74842
-0.287187	1.39692		0.145485
-0.287605	12.2944		-0.290586
-0.28816	3.54387		-0.250255
-0.289839	0.65974		0.217011
-0.290344	0.606487		-0.337965
-0.290471	1.53749		1.33976
-0.29077	2.92063		0.337352
-0.29083	29.4415		-0.156671
-0.291162	0.216228		0.593043
-0.29203	1.23416		7.38746
-0.292857	1.67885		0.683625
-0.293424	0.49463		-0.299722
-0.293607	8.36545		-0.0722239
-0.295125	2.73907		-0.0733985
-0.296098	1.61059		1.43556
-0.297536	7.14064		0.278356
-0.297659	5.18687		-0.0750953
-0.297731	0.00739405		-0.147143
-0.298142	1.69164		-0.0112705
-0.298231	2.93237		2.54329
-0.298436	1.67963		-0.317473
-0.299996	2.29282		1.76604
-0.30036	1.18026		0.238808
-0.300761	1.27776		-0.204703
-0.302577	0.200435		0.301067
-0.305679	4.33117		3.7745
-0.309921	9.29607		1.65353
-0.310411	2.30561		-0.31669
-0.310736	3.91833		2.07224
-0.310976	2.09025		-0.190346
-0.312436	0.506507		-0.0363305
-0.313006	1.33075		0.488103
-0.314978	2.40233		-0.213187
-0.316495	1.50839		-0.32426
-0.316832	1.99288		0.558716
-0.318643	2.39867		1.10521
-0.319006	2.58923		0.869878
-0.319383	1.03642		3.1493
-0.319513	0.909427		0.350012
-0.319585	0.410183		0.696415
-0.320475	1.55681		-0.138659
-0.320595	1.04308		10.1426
-0.320605	0.555322		0.410313
-0.321461	0.936313		-0.0104873
-0.32229	0.631155		0.808142
-0.322605	0.267914		2.61782
-0.3228	0.742751		1.20871
-0.323192	28.892		0.156449
-0.323606	1.42916		-0.284712
-0.32413	7.25811		-0.133308
-0.324229	33.1146		0.0753957
-0.324522	0.529088		0.728262
-0.325592	0.750321		-0.330917
-0.326116	0.184381		-0.334702
-0.326431	0.602179		0.533394
-0.32698	5.71652		1.29799
-0.327011	-0.057736		-0.0749648
-0.327275	0.52713		-0.303768
-0.327807	0.829025		-0.128478
-0.330986	0.0849237		6.65014
-0.331789	0.202784		1.14228
-0.33221	0.522169		-0.306901
-0.332364	0.443466		-0.311861
-0.334388	0.470484		-0.180817
-0.334559	1.04008		0.105938
-0.33681	0.11142		1.58879
-0.336815	1.00144		0.0145728
-0.337277	0.877709		0.252252
-0.341047	7.19011		-0.328568
-0.341951	2.08855		0.925872
-0.343801	13.8067		0.798352
-0.344373	0.25186		0.10411
-0.344976	1.46127		1.19605
-0.345096	2.60816		-0.253257
-0.347083	0.576597		0.512903
-0.347388	7.9577		-0.328437
-0.348204	16.2714		-0.0826655
-0.348519	1.08511		-0.00317807
-0.34886	-0.0163608		-0.279622
-0.349598	5.25187		-0.188257
-0.350938	3.17149		-0.269833
-0.351702	0.831114		0.236328
-0.352566	0.486015		0.576727
-0.352573	0.171981		0.650863
-0.35383	0.706466		0.259561
-0.353855	0.952498		0.105807
-0.354016	0.196258		-0.141661
-0.354374	0.0914497		0.331087
-0.35491	0.545664		0.0526849
-0.355874	4.38155		0.392954
-0.358625	0.310595		6.67977
-0.360508	-0.0442923		-0.289281
-0.361465	0.297282		-0.324391
-0.361963	0.36946		-0.340184
-0.362172	1.85127		0.368155
-0.362281	6.17113		0.724869
-0.363567	0.473616		0.0366309
-0.364644	1.19122		0.410705
-0.364904	0.463174		-0.305857
-0.365784	0.0328458		-0.210315
-0.365835	1.48489		1.46949
-0.366025	-0.11634		-0.184472
-0.367465	13.8915		10.6853
-0.367956	0.528304		-0.201701
-0.36855	11.0889		1.63199
-0.369872	0.162584		-0.281319
-0.370813	0.187252		-0.156671
-0.370991	8.32747		0.542009
-0.371281	0.871836		0.0260587
-0.371669	8.58107		-0.154974
-0.371868	0.551798		2.46054
-0.372306	0.78269		0.62241
-0.373563	1.15637		3.22474
-0.375033	0.775642		3.8502
-0.37517	0.364892		-0.109031
-0.376199	13.6979		0.533917
-0.376726	0.452602		0.10398
-0.377031	0.576727		-0.168026
-0.377471	0.425323		4.53961
-0.377803	0.15397		0.0905361
-0.378262	2.14729		0.626587
-0.378839	0.218055		-0.118951
-0.379739	2.47868		-0.237855
-0.380576	6.53215		0.363717
-0.380968	1.2249		-0.0115315
-0.380972	1.69308		0.276268
-0.381035	0.669007		0.403265
-0.381083	1.28376		18.0121
-0.381754	0.997136		-0.300375
-0.381792	2.30483		-0.258086
-0.382999	4.78225		0.617973
-0.383069	0.430936		0.0813996
-0.38362	0.322342		-0.0029171
-0.383983	1.66292		-0.233287
-0.384615	1.98662		-0.239422
-0.385842	0.972468		0.588605
-0.386388	2.47855		-0.0846234
-0.387369	8.87683		0.780602
-0.387456	10.9581		-0.264743
-0.388634	2.09665		-0.287584
-0.388788	15.6925		-0.134352
-0.388901	0.00347851		-0.0115315
-0.389714	1.32227		0.16415
-0.390255	1.82516		-0.312905
-0.390329	4.7598		0.515775
-0.39075	0.0277554		0.188427
-0.390899	7.52985		-0.138398
-0.391375	0.889979		1.60706
-0.39151	-0.0535593		-0.185647
-0.392258	4.71125		0.881104
-0.392361	1.05861		0.48471
-0.392604	0.41201		0.56485
-0.392813	3.62609		5.645
-0.396197	0.0357172		-0.185647
-0.397774	4.11829		0.034673
-0.398055	1.00666		0.356538
-0.398496	0.138568		-0.0489911
-0.399445	0.423235		0.0315405
-0.399962	0.342573		-0.295285
-0.400677	5.23503		1.36103
-0.401612	1.41794		0.147704
-0.401975	2.09743		-0.0235395
-0.402742	7.60503		-0.118559
-0.403088	0.262433		-0.280666
-0.403851	0.854738		-0.330917
-0.405101	2.71467		-0.104463
-0.406794	5.84704		0.222885
-0.406873	1.26209		0.239069
-0.407508	1.91653		1.38739
-0.407811	1.41233		0.0722631
-0.408939	20.3239		-0.100417
-0.409066	13.2587		0.832027
-0.409783	0.231238		0.270133
-0.411772	3.54883		0.731526
-0.41263	3.7745		-0.335094
-0.413241	0.755672		0.0706969
-0.413948	0.424801		-0.333658
-0.414179	0.908251		-0.0796635
-0.416697	0.438505		0.776034
-0.417298	26.498		-0.0164913
-0.4175	8.03889		-0.159412
-0.417637	8.36728		-0.338357
-0.418818	1.19357		0.050205
-0.418859	0.0874036		0.0255366
-0.419214	0.598655		0.937358
-0.419806	0.00387001		0.0210988
-0.420378	0.740271		-0.240988
-0.42071	0.117293		0.186078
-0.422266	1.12727		0.422713
-0.422966	-0.0821434		-0.158498
-0.423798	2.03426		-0.076009
-0.424308	20.269		-0.0408987
-0.424389	0.216489		-0.216319
-0.425447	2.56757		-0.338487
-0.426258	3.01095		0.800833
-0.427631	1.36729		0.808272
-0.428927	2.492		-0.251821
-0.429999	-0.0782278		0.0329762
-0.430591	0.838161		-0.327393
-0.431214	-0.073268		-0.20653
-0.431276	0.567721		0.0883173
-0.43149	0.39191		0.101761
-0.431567	0.626848		0.161279
-0.433068	0.212051		0.536136
-0.433748	11.3728		2.70357
-0.43383	-0.109684		-0.303638
-0.433999	0.36946		0.889456
-0.435071	0.871966		0.585342
-0.435323	0.207092		1.47889
-0.43566	1.60001		1.62429
-0.436824	8.65717		1.46532
-0.437346	0.417753		3.92473
-0.43864	0.367241		3.37119
-0.439024	-0.0137504		-0.12887
-0.439137	3.23793		0.396478
-0.439248	6.92972		4.97908
-0.440496	0.486407		-0.129784
-0.440994	3.84132		0.177985
-0.441047	0.283316		0.628022
-0.441729	1.00405		-0.308337
-0.442023	-0.111772		-0.266309
-0.442403	0.906424		0.47205
-0.442554	-0.0244531		0.713383
-0.443098	2.0122		0.614579
-0.444719	2.13202		0.620713
-0.444877	0.0673034		0.746927
-0.444969	1.48072		-0.197394
-0.444969	4.2492		-0.0444229
-0.445931	1.58892		17.9906
-0.445979	0.452994		2.07668
-0.446758	0.468526		0.715733
-0.447063	11.2262		-0.205225
-0.447239	33.5463		0.601657
-0.44795	0.817278		2.5335
-0.448015	2.17757		-0.0067022
-0.44822	1.12531		1.83717
-0.450798	0.731004		0.53235
-0.450964	4.08879		0.118076
-0.451223	2.80955		-0.162545
-0.451498	1.14189		2.32519
-0.452685	0.0410686		7.77641
-0.453835	1.32801		7.01273
-0.453866	0.287623		-0.273226
-0.454578	-0.0535593		-0.0842318
-0.456187	3.00481		0.0205768
-0.456826	2.14729		-0.265787
-0.458452	1.57247		-0.214231
-0.458558	0.0936686		1.05692
-0.458878	0.258778		-0.0758784
-0.459806	0.786215		1.66005
-0.461587	0.0216209		2.48612
-0.462352	0.849778		-0.335094
-0.462675	6.89656		0.878232
-0.462812	1.11095		-0.181079
-0.46374	0.0458979		0.167674
-0.466043	6.43491		-0.340184
-0.466695	0.339701		-0.14884
-0.466876	6.66097		-0.0334591
-0.466912	2.58767		-0.16398
-0.468705	9.04168		-0.140617
-0.469913	1.67846		0.0143117
-0.470593	0.452733		2.5121
-0.470718	3.88022		0.193126
-0.470812	0.037414		-0.312644
-0.471004	0.991524		0.26674
-0.471408	0.8704		0.679448
-0.471452	4.72352		0.73505
-0.472556	1.2959		-0.183689
-0.472652	0.456387		0.12147
-0.472714	1.51622		1.79801
-0.473185	2.48873		-0.323216
-0.473308	9.54262		0.35432
-0.473445	9.20692		-0.312644
-0.47346	3.02922		0.120164
-0.473703	5.01902		-0.221018
-0.476898	5.12526		0.747319
-0.477944	1.3562		0.350926
-0.47818	0.0423738		-0.348407
-0.479936	4.45712		-0.260435
-0.48019	6.2792		0.261388
-0.481155	2.29178		-0.145968
-0.481592	2.90836		1.13223
-0.482054	6.378		-0.327001
-0.482059	0.265174		-0.105246
-0.482802	6.45723		-0.349712
-0.483494	6.23769		-0.0549951
-0.484394	0.647992		-0.274793
-0.48454	1.75155		-0.317473
-0.484543	19.9526		0.135566
-0.484639	0.142092		-0.0428566
-0.485303	1.67258		-0.167374
-0.485464	8.91416		0.28945
-0.485661	0.443727		0.0419822
-0.485894	2.59459		0.124994
-0.486334	5.59918		-0.0941514
-0.487198	6.36613		0.878754
-0.488333	27.0758		0.269742
-0.48936	1.48476		0.253427
-0.489607	5.36438		0.329912
-0.490064	2.27442		-0.342011
-0.491367	3.31154		-0.347232
-0.492072	0.0661286		-0.138529
-0.492714	0.28423		1.17817
-0.49389	1.91862		0.360324
-0.494369	-0.0938904		-0.235375
-0.494845	4.50333		-0.0844929
-0.495359	8.8305		1.26092
-0.496247	-0.0137504		0.667831
-0.498969	0.189602		-0.193609
-0.500058	0.28188		0.709729
-0.500068	1.89904		0.199652
-0.500277	1.46519		-0.17129
-0.501761	2.27102		-0.297503
-0.502259	1.30686		-0.258869
-0.503155	0.0271028		0.584428
-0.503203	0.128779		-0.230155
-0.503367	1.92071		0.504811
-0.504047	0.861003		-0.315515
-0.506503	9.64469		-0.242815
-0.507313	6.20415		-0.349973
-0.507561	31.3158		0.0633877
-0.507638	1.13797		-0.0932378
-0.50833	0.456909		-0.140486
-0.508787	0.444771		0.361629
-0.509783	2.63831		-0.191781
-0.510812	1.43112		-0.0624347
-0.511911	5.59997		1.33205
-0.512577	3.3289		-0.184864
-0.51307	29.4543		10.9261
-0.513979	1.93963		-0.138529
-0.515479	0.0541207		-0.0692219
-0.520003	7.93656		0.384731
-0.522972	0.294932		-0.0680472
-0.523453	0.646687		0.91047
-0.523569	0.767158		-0.28915
-0.524711	1.92984		-0.102896
-0.525517	5.645		-0.322825
-0.525687	0.47714		0.588997
-0.526101	2.6404		0.644077
-0.527289	0.159451		0.518123
-0.527339	0.128257		0.595522
-0.527652	5.61498		-0.310034
-0.529573	4.84725		0.655432
-0.529944	3.90737		0.333436
-0.530531	4.30089		1.01985
-0.530723	0.423365		-0.323347
-0.532021	0.205264		1.10664
-0.53274	3.10871		-0.217886
-0.533255	2.71349		0.377813
-0.534876	1.80911		-0.225586
-0.535715	1.61281		-0.106942
-0.535763	1.02115		0.289581
-0.536251	2.39371		0.369851
-0.536684	1.74072		-0.313166
-0.537119	0.403787		-0.0288908
-0.537749	4.35819		-0.116079
-0.538767	0.794698		-0.213709
-0.539019	0.22432		0.559238
-0.540248	0.924437		-0.303116
-0.540423	0.552059		-0.337312
-0.541025	6.14294		1.8048
-0.54127	2.93733		-0.20653
-0.541633	0.334611		1.92593
-0.542258	0.573073		-0.297112
-0.543314	1.45827		-0.133699
-0.543384	2.26828		0.086751
-0.543949	7.19924		-0.132264
-0.544079	2.84192		-0.180426
-0.544391	0.637681		0.111028
-0.545377	1.15233		0.315816
-0.545788	0.69002		1.09333
-0.546183	3.82971		0.621235
-0.548561	7.55269		-0.23146
-0.549133	0.125124		-0.332222
-0.551307	1.21093		0.544228
-0.55143	0.18673		-0.135788
-0.55175	0.621497		1.4721
-0.552644	0.538746		0.635592
-0.553616	1.32475		0.0773535
-0.55421	1.70104		-0.290455
-0.556008	0.835682		-0.330525
-0.556153	0.177594		0.13152
-0.556667	10.3096		-0.169462
-0.559421	1.72218		0.673183
-0.559786	1.49116		-0.251429
-0.560748	13.7001		0.0723937
-0.560844	1.74202		0.0383276
-0.561027	0.521387		-0.0898442
-0.561515	2.27742		-0.0506878
-0.561537	3.27277		0.139351
-0.562292	5.92		0.0995421
-0.562619	1.38805		-0.248166
-0.56277	0.87275		-0.288628
-0.565834	0.972468		-0.299853
-0.566317	4.78343		-0.329742
-0.566909	1.77269		0.808664
-0.566976	0.989958		0.00856882
-0.567168	0.310203		4.79074
-0.569176	0.0260586		1.99836
-0.571497	-0.0252362		0.449861
-0.571567	8.05429		-0.307423
-0.572752	1.08197		0.0246229
-0.574174	18.3506		4.02797
-0.5749	-0.00709379		-0.153016
-0.576826	0.944014		0.216228
-0.577047	0.323255		-0.224673
-0.578526	1.46414		0.560151
-0.578699	4.4395		0.748754
-0.579478	32.0799		-0.337704
-0.580233	-0.0275856		0.212051
-0.580488	0.273005		0.335394
-0.580789	4.48766		-0.228327
-0.582652	1.71526		-0.132394
-0.583691	0.10907		0.368155
-0.584141	3.99155		-0.185386
-0.58435	4.1598		-0.118951
-0.584465	13.1968		0.374159
-0.584754	9.03567		-0.311469
-0.585038	1.0329		-0.215275
-0.585795	0.280575		1.68994
-0.58675	1.44326		0.431718
-0.589386	0.366588		-0.33927
-0.590641	3.38176		3.222
-0.59149	12.2075		-0.288498
-0.591822	1.68629		-0.286409
-0.594575	1.1317		0.969989
-0.595116	3.18454		-0.205094
-0.59521	3.65938		2.10892
-0.59539	-0.109031		1.1056
-0.59759	2.63048		1.20584
-0.59792	0.0973232		0.0160085
-0.6	22.7606		0.0408075
-0.600897	3.01082		2.62304
-0.601969	6.68525		0.0739599
-0.602227	17.7186		-0.0786194
-0.602734	0.0791808		0.0857068
-0.60285	0.680231		1.03212
-0.602977	3.18376		-0.219843
-0.604807	1.45748		0.0790503
-0.605173	2.54016		0.76259
-0.605249	0.423757		-0.342925
-0.606517	1.40345		0.447512
-0.607216	0.0991505		-0.0257583
-0.607425	1.64948		-0.100547
-0.607786	0.339179		-0.130567
-0.608553	1.2245		1.13301
-0.608585	16.1504		0.282402
-0.609157	4.59783		3.64789
-0.609388	-0.0227563		-0.210837
-0.61103	5.71261		-0.0253667
-0.611338	7.75787		0.285274
-0.611576	7.88148		-0.311208
-0.611824	1.319		0.21427
-0.613925	0.140134		-0.239944
-0.614209	1.37134		0.457171
-0.615255	1.58788		-0.233679
-0.615506	1.06305		0.862178
-0.615635	0.374159		1.15024
-0.616922	3.33386		1.67284
-0.618648	34.8126		1.07127
-0.61885	4.81984		0.246378
-0.622421	5.58248		-0.0198848
-0.622563	10.718		-0.212143
-0.624477	1.37173		1.83952
-0.625773	0.101239		1.09555
-0.625966	0.22432		0.227061
-0.62657	0.503113		-0.116993
-0.626815	7.39555		0.427281
-0.627435	0.395303		1.69582
-0.627575	0.114944		-0.008399
-0.627815	-0.0692219		0.309681
-0.628116	19.6801		0.300414
-0.628171	0.0635182		1.42616
-0.629739	0.0776145		-0.301158
-0.631528	18.4319		-0.160195
-0.632107	1.26157		-0.245425
-0.632588	0.554669		1.53802
-0.63267	0.5548		0.113247
-0.632697	5.77917		0.0986284
-0.634308	0.302372		-0.314341
-0.635592	3.08234		0.291017
-0.636785	0.0392413		0.796134
-0.636867	17.7666		2.86698
-0.637694	0.302241		-0.284451
-0.638059	13.4188		0.668092
-0.638119	11.6513		0.117293
-0.638266	0.0180968		1.15885
-0.638703	5.24456		0.875882
-0.639168	1.00184		2.43483
-0.640637	15.8695		0.273657
-0.64093	0.315946		-0.130175
-0.640998	19.6004		1.1411
-0.641709	1.20976		-0.329612
-0.642722	1.92527		0.492411
-0.642787	10.2664		-0.217886
-0.643128	0.628545		-0.259261
-0.643871	0.105807		0.59996
-0.644655	1.07806		-0.214361
-0.644809	0.476226		0.839206
-0.645199	0.558193		-0.0780973
-0.645843	0.774598		0.34688
-0.646074	2.55947		2.36461
-0.646656	3.64763		0.429761
-0.64675	35.2714		0.408225
-0.647089	1.60889		0.0222735
-0.647466	0.959938		-0.238638
-0.647522	0.0351951		-0.286931
-0.648193	11.8201		-0.101461
-0.648202	1.16564		0.352623
-0.648392	10.9291		4.79909
-0.649193	-0.0689608		-0.109292
-0.650047	1.20375		-0.324913
-0.650217	18.7387		-0.355194
-0.651528	0.623716		-0.219321
-0.651977	24.4707		0.308507
-0.653004	0.0688696		-0.0540814
-0.653392	0.442161		0.0400244
-0.653627	0.00504469		-0.273357
-0.654892	29.7786		1.4276
-0.655462	3.28387		3.17319
-0.655751	8.12947		-0.295285
-0.656479	42.1571		0.412662
-0.656758	1.63095		2.80668
-0.656821	2.48665		-0.154191
-0.657179	0.178116		-0.0499048
-0.658273	0.518907		-0.0884085
-0.658867	0.0397633		0.454952
-0.659516	5.51539		1.05039
-0.659646	4.08879		2.47229
-0.66094	0.716646		0.864918
-0.661471	1.60589		0.012876
-0.662272	27.1548		-0.166721
-0.662342	1.87202		1.78144
-0.663263	0.29193		4.98508
-0.663871	0.350273		1.71539
-0.663874	1.33101		0.895069
-0.664775	15.9883		0.650342
-0.665129	3.6599		-0.0341116
-0.666533	11.4267		2.36996
-0.666807	0.596567		1.03173
-0.666896	4.18851		-0.079272
-0.667872	0.932007		0.289581
-0.668209	0.049944		1.27867
-0.668459	0.998312		-0.240205
-0.67016	21.3167		0.741837
-0.670349	0.440594		-0.348668
-0.670578	-0.155627		-0.18656
-0.670713	2.68008		0.287884
-0.670941	18.6099		0.118598
-0.671848	0.799528		-0.203267
-0.672324	0.437853		-0.0171439
-0.673009	0.25186		-0.229763
-0.673593	0.239852		0.0294522
-0.674584	2.12353		-0.134613
-0.674846	-0.0141419		-0.349843
-0.675322	0.442551		-0.22898
-0.676123	3.15478		0.297934
-0.676469	2.76687		0.309942
-0.677157	7.20159		0.27679
-0.677984	9.41314		-0.292022
-0.678076	0.193648		0.0928854
-0.678182	0.654649		0.479228
-0.679889	0.511728		0.211921
-0.680601	3.47417		2.54512
-0.681034	2.32167		0.627109
-0.681726	2.08542		4.05629
-0.682472	17.2029		1.00171
-0.683621	2.73111		-0.130306
-0.684338	8.49085e-05		2.17783
-0.68585	15.3951		-0.17155
-0.686204	4.35819		1.51374
-0.68654	1.47928		1.75103
-0.686718	8.93061		0.126821
-0.688257	-0.0780973		-0.336399
-0.688589	1.27723		-0.287584
-0.688767	14.4188		-0.354933
-0.691431	0.328607		0.275485
-0.692004	1.69856		-0.0949346
-0.692114	15.1937		0.430414
-0.692119	2.45767		-0.27401
-0.692473	1.11082		-0.201962
-0.693115	3.63575		0.143267
-0.695147	3.78102		-0.0273245
-0.695664	6.61725		0.545272
-0.695705	0.392301		-0.311078
-0.696816	21.375		-0.0140114
-0.696897	2.62356		0.0271028
-0.697027	-0.0395935		0.00752467
-0.697171	-0.079533		2.04966
-0.697349	0.567199		0.638334
-0.697359	1.09007		-0.32413
-0.698763	4.33365		-0.300766
-0.69968	4.16972		0.306157
-0.70056	0.74014		0.0554259
-0.70119	0.250555		-0.291369
-0.701396	1.42812		0.428456
-0.701692	0.75998		0.310595
-0.703902	2.02368		-0.244381
-0.704655	2.13946		-0.21162
-0.70516	8.08418		-0.100939
-0.705662	2.62917		-0.0317623
-0.706836	2.75852		-0.305987
-0.70775	0.23424		-0.106159
-0.708262	5.35772		0.775903
-0.70939	4.19086		0.601005
-0.709888	1.26993		-0.31173
-0.710287	0.471266		0.125907
-0.711684	1.10234		0.0380665
-0.713543	0.163237		1.37395
-0.714574	2.29334		0.782168
-0.714735	1.69073		1.39588
-0.715317	0.0207073		0.122905
-0.715399	2.69078		-0.114904
-0.715842	0.145225		4.27557
-0.716176	3.95853		0.401438
-0.716303	8.27578		0.634418
-0.716359	0.8828		1.14998
-0.71675	0.352884		0.200043
-0.717633	0.526085		1.00901
-0.718112	1.67624		0.386297
-0.719622	6.92685		-0.292544
-0.720524	3.42444		-0.107073
-0.720954	-0.0133588		0.0308879
-0.721449	1.45918		-0.340053
-0.723017	24.2019		0.387994
-0.723116	13.6993		2.69182
-0.723416	0.471789		0.756455
-0.723544	0.593304		-0.350104
-0.723594	0.00569734		1.10573
-0.723688	1.23403		0.876404
-0.723818	9.58895		-0.298939
-0.725263	0.824066		-0.137354
[truncated: 22,751 more rows]

## Sheet: Fig3D
SREBF1 smFISH	veh	8h	24h		FASN smFISH	veh	8h	24h
	20	40	32			51	149	142
	52	30	86			91	68	237
	22	81	93			95	69	326
	14	84	43			81	125	136
	46	153	103			81	74	249
	20	103	95			63	218	296
	64	44	48			138	90	137
	106	40	92			141	96	189
	66	79	121			86	129	282
	19	21	143			33	35	209
	93	28	129			220	47	167
	38	53	76			136	52	78
	63	112	59			81	148	66
	38	65	184			69	79	199
	42	131	66			90	395	123
	43	26	77			119	89	118
	56	43	72			117	178	151
	37	35	46			80	104	123
	49	56	51			86	140	88
	19	35	81			92	123	193
	58	74	57			111	231	140
	60	121	62			119	181	146
	64	87	46			124	174	128
	43	69	83			125	202	333
	44	77	54			132	267	109
	61	11	48			178	61	207
	55	27	82			135	53	242
	56	41	80			213	104	375
	50	42	30			110	83	138
	64	32	119			158	56	395
	51	70	56			147	107	140
	24	47	82			51	74	288
	37	97	45			78	125	190
	30	115	46			67	91	189
	56	79	40			136	80	142
	33	44	56			74	84	152
	90	111	70			94	123	266
	35	30	38			150	44	130
	131	44	87			134	44	196
	27	53	46			88	161	122
	31	27	49			180	106	179
	32	55	91			87	132	286
	55	49	41			159	152	168
	28	100	41			163	248	259
	27	64	70			230	91	246
	46	81	72			144	186	288
	96	53	40			258	116	110
	50	72	70			280	158	236
	44	43	89			91	205	206
	39	46	32			148	202	174
	21	72	70			144	183	273
	36	41	50			153	166	183
	13	77	84			119	254	250
	42	54	105			164	224	193
	18	112	38			139	260	107
	17	92	72			76	138	193
	41	54	81			232	222	202
	28	65	23			203	107	75
	47	62	34			159	145	160
	75	127	52			222	378	206
	28	16	20			187	101	65
	68	54	58			317	165	125
	51	47	48			171	150	146
	40	28	51			191	129	190
	113	33	20			211	125	100
	40	31	48			159	86	150
	23	30	30			162	62	195
	210	51	72			220	80	294
	228	28	56			326	102	392
	39	35	172			171	163	496
	27	37	73			114	137	258
	34	27	31			118	110	228
	15	41	66			117	36	427
	25	40	119			160	188	326
	19	30				147	91
	23	57				188	167
	28	150				181	318
	55	53				310	216
	34	57				183	234
	32	77				213	271
	34	97				116	292
	18	42				79	109
	69	94				176	167
	57	65				217	163
	18	116				88	190
	19	75				122	244
	46	69				155	214
	49	25				154	142
	3	34				19	140
	17	60				97	208
	28	157				99	267
	28	43				56	243
	46	128				140	278
	31	24				168	106
	34	65				99	169
	19	126				147	295
	49	98				174	270
	18	92				112	220
	75	107				159	307
		136					233
		37					104
		189					192
		28					74
		25					71
		29					123

## Sheet: Fig4C
Veh	24h	48h	72h
0.0326391	0.0254673	0.0432746	0.0163424
0.0218662	0.0178683	0.0132296	0.0168765
0.0196536	0.0195926	0.0450446	0.0178683
0.0638285	0.0220035	0.0232548	0.0193637
0.0340124	0.0523232	0.0320897	0.0204929
0.0284733	0.0212711	0.023621	0.0172122
0.0578012	0.01178	0.0199741	0.0271153
0.0327001	0.0198062	0.0442054	0.024445
0.0559854	0.0257267	0.0246586	0.0104219
0.040116	0.0171359	0.0311437	0.0151827
0.0391394	0.0153963	0.00981155	0.0101778
0.0291142	0.0247349	0.0341192	0.0220188
0.0297398	0.0170748	0.0177768	0.0120546
0.0278935	0.0107729	0.0108644	0.031342
0.0495003	0.024033	0.020386	0.0139773
0.0316777	0.016907	0.0259403	0.0159152
0.0346685	0.0128634	0.0166934	0.0179599
0.0510262	0.0298619	0.0230869	0.0343633
0.020798	0.0134279	0.0257878	0.0131075
0.00895705	0.0187686	0.0150149	0.0322728
0.0237888	0.0218814	0.026215	0.0172274
0.0506294	0.03682	0.0218967	0.0523995
0.0153201	0.0102235	0.0290989	0.0624857
0.0415656	0.0195773	0.0147097	0.0134432
0.0293126	0.0211185	0.0148623	0.0222171
0.0238651	0.0146029	0.0220035	0.0473793
0.0242466	0.0121614	0.0171206	0.0261692
0.00984207	0.0276799	0.0108187	0.0257878
0.0217899	0.014023	0.0091249	0.016846
0.0505837	0.0180514	0.0149844	0.0125582
0.0587167	0.0105135	0.0158694	0.0143893
0.0262455	0.0183566	0.017792	0.0159915
0.0315709	0.0170443	0.0214542	0.0166781
0.0388342	0.0129244	0.0108644	0.0374304
0.030457	0.01355	0.0332341	0.048249
0.057145	0.0153811	0.0208896	0.0194095
0.0408789	0.0229648	0.0256657	0.0148013
0.0134737	0.0202182	0.00994888	0.0156405
0.0315099	0.022858	0.00976577	0.0140841
0.0332952	0.0132296	0.0235142	0.0221256
0.0451972	0.0186007	0.0217136	0.0255131
0.0254521	0.0171511	0.010132	0.0411688
0.0301823	0.019852	0.0139773	0.0120851
0.0550546	0.022385	0.0204318	0.0194553
0.026978	0.0143435	0.0198825	0.0480812
0.0383307	0.016434	0.0216373	0.0187839
0.0289158	0.0214542	0.0164034	0.0200809
0.0402991	0.0108949	0.0281376	0.0108187
0.0474708	0.0188144	0.0242466	0.0172427
0.0548104	0.00982681	0.0155184	0.0229648
0.0358587	0.00849928	0.0276493	0.0110781
0.0620584	0.0280613	0.0218357	0.0111544
0.0453498	0.0191196	0.0106661	0.0181735
0.0289464	0.0210574	0.0193484	0.0224613
0.0652934	0.00857557	0.0152895	0.01767
0.0180057	0.0132906	0.0531777	0.0176089
0.0758221	0.0191196	0.0152132	0.0180514
0.0204776	0.0130617	0.0167697	0.0106661
0.0353704	0.0123445	0.0165866	0.0258183
0.040116	0.0218814	0.0171664	0.0159304
0.0600595	0.011902	0.0125582	0.0093843
0.0506142	0.0204471	0.0093843	0.0109865
0.0699321	0.0210727	0.0140688	0.0178988
0.00779736	0.0235752	0.0153963	0.0145571
0.0486	0.0149233	0.019791	0.0222477
0.0643778	0.0100862	0.0113832	0.0140993
0.0360571	0.0183108	0.015671	0.00714122
0.0546578	0.00808728	0.0122225	0.00677501
0.0391241	0.0131838	0.0113832	0.00769055
0.0544594	0.0128481	0.0124666	0.0241245
0.0574502	0.0119783	0.0179599	0.0120088
0.01767	0.0164645	0.0218357	0.0111696
0.0114443	0.0133364	0.0129702	0.014725
0.048188	0.00993362	0.0235447	0.0113527
0.0331426	0.0171206	0.0161288	0.00720226
0.0247959	0.0138857	0.0152743	0.0174716
0.0119173	0.0141146	0.00872816	0.0115358
0.0455024	0.0181277	0.0207675	0.0210727
0.0356756	0.0146944	0.0239414	0.0175631
0.0319677	0.0303197	0.0173953	0.0331273
0.0534524	0.0230259	0.0144503	0.029984
0.0335698	0.0221103	0.0104829	0.0164797
0.0507973	0.0179599	0.0259861	0.0171817
0.0099794	0.0158236	0.0139925	0.01738
0.0320134	0.014313	0.0116732	0.0163271
0.043595	0.0132601	0.0107423	0.0124666
0.026688	0.0214542	0.0190433	0.0143893
0.045716	0.023621	0.0252384	0.0200656
0.0207828	0.0110933	0.00822461	0.0245365
0.0431983	0.0145113	0.0150301	0.0287175
0.0217441	0.0167544	0.0234836	0.0242771
0.037705	0.0173495	0.0167544	0.0109865
0.038941	0.0307927	0.025803	0.0153048
0.0403296	0.0103456	0.0222629	0.0337224
0.0161898	0.0272831	0.0165103	0.017731
0.0260624	0.011841	0.0172885	0.0209506
0.0270237	0.0194858	0.0185397	0.0179904
0.034226	0.0305943	0.0187381	0.0150607
0.0380102	0.0268864	0.0263676	0.0255131
0.0407721	0.0196078	0.0312352	0.027512
0.026154	0.0168917	0.0200656	0.0108644
0.0188296	0.0218051	0.0272221	0.0153353
0.0135042	0.0190738	0.0175021	0.00994888
0.0325475	0.0149386	0.0112459	0.0255436
0.0169375	0.0182498	0.0181125	0.01767
0.0213474	0.0225833	0.0166171	0.0157473
0.0265354	0.0140078	0.0179751	0.0201877
0.0634623	0.0323034	0.0179904	0.0213931
0.0340429	0.0169528	0.0202487	0.0207523
0.0316625	0.0241245	0.038529	0.0194553
0.040177	0.0198825	0.0301976	0.0222324
0.00750744	0.0165103	0.0162203	0.0191959
0.0059968	0.0208438	0.0193637	0.0233005
0.0436103	0.0278019	0.0198978	0.0251469
0.0137636	0.0249485	0.0106661	0.0130922
0.0231327	0.0233158	0.0112612	0.0103304
0.035935	0.0298314	0.0159915	0.00939956
0.0415045	0.0200198	0.0137484	0.0145876
0.0336156	0.0115358	0.0106813	0.01944
0.0242619	0.0139925	0.0126955	0.0170901
0.024155	0.00994888	0.0192721	0.0179904
0.018143	0.0106203	0.0234531	0.0173342
0.0414893	0.0190433	0.0382086	0.0167239
0.0268254	0.026566	0.0743877	0.0080415
0.0311589	0.00991837	0.0247807	0.00978103
0.016968	0.00894179	0.00914015	0.0130617
0.0607309	0.0332036	0.0215	0.0165713
0.0403296	0.016144	0.00999466	0.0150301
0.0411383	0.0170443	0.00984207	0.0195621
0.012314	0.021622	0.0208896	0.0229496
0.0331579	0.018555	0.0184939	0.0239414
0.0138247	0.0139925	0.0207065	0.0194247
0.0437629	0.0227512	0.0171664	0.0214237
0.0360113	0.0251621	0.01944	0.0200046
0.0581216	0.0190127	0.0154421	0.0146944
0.0231784	0.0199741	0.0101473	0.0153201
0.0650034	0.0239567	0.0130922	0.00929274
0.0230564	0.0311437	0.0230106	0.0160677
0.0137789	0.0210574	0.00984207	0.0178225
0.0220798	0.0196384	0.0104677	0.0329137
0.0378424	0.0337072	0.0181735	0.0181125
0.0454109	0.0206607	0.0171969	0.0168154
0.0481575	0.00860609	0.0119936	0.020737
0.0468147	0.0123445	0.0163729	0.0145266
0.0378729	0.0140841	0.0197299	0.013901
0.0406958	0.012192	0.0131075	0.0199588
0.0530861	0.0143435	0.00874342	0.00822461
0.0272374	0.019379	0.0164034	0.0161288
0.0529336	0.0198672	0.0296025	0.0128786
0.0328374	0.010605	0.0315557	0.0194705
0.0393225	0.0218051	0.0247807	0.0197452
0.0338292	0.0180819	0.0122072	0.0162203
0.0549172	0.0233921	0.0185092	0.00932326
0.0543069	0.020798	0.0158541	0.0133516
0.0273747	0.0221408	0.0136873	0.0161898
0.0438849	0.00831617	0.0178531	0.0122682
0.0282292	0.0164797	0.0195163	0.0183261
0.0380713	0.0164797	0.0163424	0.00962844
0.01561	0.0237125	0.0110628	0.00988785
0.0173037	0.0112917	0.0153658	0.0184939
0.0318761	0.019379	0.0172885	0.0218204
0.0228275	0.0142977	0.0237736	0.00886549
0.0478981	0.0150149	0.00907912	0.0115358
0.0403449	0.0118257	0.0201114	0.0140078
0.0354925	0.0212711	0.0232242	0.0196078
0.0268254	0.0108797	0.0168612	0.0130617
0.0275425	0.020325	0.0218051	0.0224003
0.0336004	0.0112612	0.0108034	0.00801099
0.0259098	0.0106508	0.0108034	0.0117494
0.0187381	0.0169375	0.0205844	0.0133059
0.0372015	0.0115969	0.0143893	0.0183108
0.0196536	0.0186618	0.0780957	0.0117037
0.0142062	0.0115969	0.0290379	0.0243381
0.0222629	0.0204776	0.0180667	0.00924697
0.0253605	0.0119326	0.011429	0.0243534
0.0168917	0.0189059	0.0166323	0.0259098
0.0299535	0.0171359	0.0131533	0.0163729
0.033402	0.0096437	0.0136263	0.024094
0.0328222	0.00956741	0.0180972	0.00910964
0.0249943	0.0127413	0.0258946	0.0387274
0.0267186	0.0139315	0.0163119	0.0292821
0.0621805	0.019028	0.0488441	0.0260319
0.0230564	0.0178531	0.0162356	0.0117037
0.0338445	0.0111544	0.0230716	0.0553445
0.0227512	0.00848402	0.0289158	0.0179446
0.038941	0.0263523	0.0226596	0.0290074
0.0142977	0.0135042	0.0590524	0.0335241
0.0308385	0.0177005	0.0163271	0.0205386
0.0289158	0.0124666	0.0207218	0.0217441
0.0339971	0.0129397	0.0260014	0.0163424
0.0394904	0.017258	0.0161288	0.0498512
0.0320592	0.0148165	0.0184634	0.0148165
0.0115816	0.0222477	0.00920119	0.0144503
0.0256962	0.0144656	0.0145571	0.0246586
0.0449378	0.0155032	0.0396277	0.021149
0.0371557	0.00999466	0.0105592	0.00959793
0.0371557	0.0158999	0.0462043	0.020676
0.0281224	0.0128939	0.0121309	0.00869764
0.038056	0.0171359	0.0270542	0.00943008
0.0135195	0.0102541	0.0124514	0.0365759
0.0422828	0.0139468	0.013077	0.0166476
0.0243839	0.0223545	0.0455787	0.0180972
0.0511482	0.0120088	0.0153048	0.0122988
0.010071	0.010956	0.0121614	0.0278019
0.0284428	0.0149386	0.0114138	0.0337835
0.0215	0.0172274	0.0269322	0.01738
0.0427253	0.0364538	0.017792	0.0122377
0.0280003	0.0213626	0.0105745	0.0122072
0.0409094	0.0141298	0.013016	0.0183261
0.0618906	0.0087892	0.0284276	0.0197757
0.0176394	0.0251163	0.0164187	0.0317998
0.0463874	0.014435	0.0192416	0.0296635
0.0392767	0.0180667	0.0125734	0.021149
0.0640268	0.00540169	0.0155489	0.010956
0.0426032	0.0127413	0.0176852	0.00985733
0.0496986	0.0121157	0.010605	0.0225986
0.0397192	0.0102235	0.0102998	0.0111849
0.016083	0.0155642	0.013901	0.0131685
0.0358129	0.0177768	0.0116732	0.0120088
0.0207218	0.0167697	0.012665	0.0083772
0.038468	0.0168765	0.0239719	0.0149691
0.0183871	0.0124514	0.0166476	0.0196536
0.0171664	0.013962	0.00869764	0.018616
0.0478981	0.00588998	0.00877394	0.0333104
0.0656901	0.0144045	0.0129702	0.0226749
0.0336309	0.0120394	0.0101778	0.0217746
0.0598611	0.0133974	0.00770581	0.0143435
0.0258946	0.0128939	0.0135042	0.0157626
0.0407874	0.0167849	0.00886549	0.0175479
0.0373541	0.026978	0.0208286	0.0078584
0.0475471	0.0196384	0.019089	0.0294652
0.0389868	0.0149538	0.0111696	0.0143893
0.0268864	0.0191196	0.0292058	0.0174563
0.0625009	0.0217289	0.0337072	0.0195621
0.00859083	0.00834668	0.0103304	0.0102235
0.0184329	0.0361791	0.022446	0.0129397
0.0284886	0.0323949	0.016846	0.0184634
0.0336919	0.0388189	0.0163119	0.0187381
0.0344243	0.0231937	0.0170443	0.0139162
0.0650187	0.0193484	0.0154116	0.0146944
0.0320134	0.0123598	0.0362249	0.0200656
0.0318151	0.011429	0.0157168	0.0172885
0.0673991	0.0300755	0.0131838	0.0437476
0.0410468	0.0231784	0.012665	0.0142824
0.0237278	0.0221561	0.0150912	0.0119631
0.0223087	0.0179294	0.0317083
0.04271	0.022385	0.0197452
0.0275273	0.0117494	0.0173648
0.0234226	0.018677	0.00851454
0.0193484	0.016907	0.0146639
0.0271305	0.0101015	0.0188907
0.0358434	0.0153963	0.0265812
0.0596017	0.0214389	0.0114748
0.0181125	0.0133669	0.0277867
0.00779736	0.010956	0.00918593
0.0213931	0.0166781	0.0211032
0.0308843	0.00643931	0.0238804
0.041825	0.0173037	0.022858
0.0513771	0.00805676	0.0104219
0.0513619	0.0168612	0.0152285
0.0455177	0.0125429	0.0327764
0.0325322	0.0245213	0.0103151
0.0160372	0.0254826	0.0188144
0.0360723	0.00976577	0.0157321
0.0412299	0.019379	0.0172732
0.0284886	0.0161288	0.0187076
0.0805066	0.0234836	0.0344854
0.0357366	0.00982681	0.0160372
0.0393835	0.0187533	0.0195468
0.00961318	0.0107881	0.0101778
0.0355077	0.0133516	0.0145113
0.0271763	0.0225833	0.0146944
0.0289921	0.0185702	0.0169375
0.0216831	0.0102541	0.0158846
0.0392004	0.0117494	0.0136873
0.00993362	0.00813306	0.0290379
0.00799573	0.024033	0.0186618
0.0283818	0.0251621	0.0184634
0.0142672	0.0152895	0.0204776
0.0168002	0.0113375	0.028397
0.0256962	0.0254521	0.0116579
0.0216831	0.0140383	0.0353399
0.0169223	0.0192264	0.0370947
0.0343938	0.0194095	0.0208896
0.0235752	0.0165713	0.0270848
0.0314641	0.00657664	0.0261234
0.0155184	0.0122377	0.0229648
0.0221866	0.0115206	0.0230716
0.0254521	0.00782788	0.0087129
0.0131228	0.0083772	0.0159915
0.0272679	0.00732433	0.0305791
0.0325475	0.00646983	0.0187533
0.0235447	0.0152743	0.00903334
0.0218204	0.00909438	0.00657664
0.0278935	0.0114748	0.030457
0.0548257	0.0106508	0.00831617
0.0245823	0.0142519	0.00898756
0.0194247	0.00766003	0.0262608
0.0247349	0.00717174	0.0219883
0.0225376	0.00909438	0.0234836
0.0365911	0.0127413	0.0184634
0.0314183	0.0091249	0.0436103
0.0455482	0.0117647	0.0176547
0.0580148	0.00943008	0.0108187
0.0299229	0.00976577	0.0132296
0.0218357	0.013077	0.0152895
0.0432441	0.00834668	0.0197757
0.0280766	0.00843824	0.0168765
0.0126803	0.0187381	0.0173953
0.0166171	0.0118105	0.0188601
0.0173495	0.0140078	0.0174258
0.0352789	0.00727855	0.014374
0.0127718	0.0126955	0.0122225
0.0345922	0.00929274	0.0238651
0.0437018	0.01767	0.0123445
0.0222324	0.0146029	0.0101015
0.0497902	0.0276951	0.0151522
0.0131838	0.0133059	0.0069276
0.0449683	0.0106966	0.0150149
0.0525216	0.0272831	0.012665
0.0238498	0.016846	0.0162203
0.0599374	0.0191196	0.0235752
0.0475471	0.0128023	0.0118257
0.0521401	0.00976577	0.0206912
0.0483558	0.0207218
0.0565347	0.0164187
0.0479896	0.0108034
0.0872664	0.0271916
0.0152743	0.0334478
0.077348	0.00875868
0.0297551	0.0221561
0.0318456	0.0244755
0.0200046	0.0127413
0.0949722	0.0205234
0.0217899	0.0117952
0.0492561	0.0314336
0.074342	0.0215915
0.0699931	0.0118563
0.0139315	0.0206302
0.0483406	0.0106508
0.0188601	0.0189517
0.0480812	0.0116274
0.0484474	0.0105135
0.0287785	0.0254673
0.061738	0.0115816
0.0342412	0.0129244
0.0447395	0.0174258
0.0539712	0.00926223
0.0779126	0.0106203
0.0759289	0.0393378
0.056321	0.0107729
0.0378119	0.0159152
0.0343786	0.0105898
0.0706798	0.00996414
0.0659953	0.0206302
0.0512856	0.0119783
0.0433814	0.00935378
0.04271	0.0111238
0.024033	0.0164492
0.0675059	0.00842298
0.0628366	0.0136721
0.0487678	0.0166781
0.0441901	0.01944
0.0377203	0.0139773
0.0621958	0.00965896
0.00671397	0.0191959
0.0694743	0.0285801
0.0517739	0.037705
0.073991	0.0110475
0.0430915	0.0132296
0.0107118	0.0177462
0.0429999	0.00691234
0.0464179	0.0296483
0.0279851	0.0107576
0.0363775	0.0145876
0.0484169	0.0125734
0.0699321	0.0131533
0.0511025	0.0109407
0.00917067	0.0103304
0.0224308	0.0127871
0.0436103	0.0116274
0.0496376	0.0101473
0.00766003	0.00830091
0.0365759	0.0171359
0.0305638	0.0586404
0.0341192	0.0120851
0.0508278	0.0084535
0.0727703	0.0157168
0.0268559	0.00827039
0.0419165	0.0138399
0.028275
0.0307469
0.069276
0.047303
0.0333867
0.0269322
0.0321202
0.036759
0.0413214
0.0485695
0.0565957
0.0402228
0.0612802
0.0431373
0.0296483
0.0389258
0.0453651
0.0243992
0.0231479
0.0545968
0.0524758
0.0362402
0.0207828
0.0298314
0.0214389
0.0320287
0.0573892
0.0793317
0.0255894
0.018204
0.043473
0.0401465
0.0522927
0.0460365
0.0311742
0.0412604
0.0436408
0.0386206
0.0419928
0.0411383
0.0320897
0.0363775
0.0508125
0.0541085
0.0363622
0.0634165
0.0428626
0.0135195
0.060029
0.0608225
0.0445106
0.0328527
0.0930495
0.0414435
0.0496986
0.0596475
0.0660868
0.0669718
0.0315862
0.0378729
0.0322423
0.0460365
0.0648814
0.0316472
0.0600137
0.0427405
0.0568551
0.0794995
0.0579995
0.0402991
0.0513771
0.064744
0.0463569
0.0214847
0.038117
0.0356909
0.0295262
0.0355077
0.051957
0.00788891
0.0348058
0.0357824
0.0360113
0.0355383
0.0288395
0.0276188
0.0525216
0.0487983
0.0480964
0.0237125
0.0226749
0.0302129
0.0402228
0.0439765
0.0535439
0.0261387
0.0212406
0.0441749
0.0184329
0.0261845
0.0263371
0.0353552
0.0396429
0.0626078
0.0447852
0.0206302
0.0335241
0.0645762
0.0423438
0.0420234
0.0347448
0.028809
0.0277867
0.0287633
0.0278477
0.0416724
0.0306249
0.0318151
0.0142367
0.0286259
0.0298772
0.027451
0.0401923
0.0443275
0.0448005
0.0275273
0.0224613
0.0411841
0.0313878
0.0376288
0.0402838
0.0310521
0.0421454
0.037171
0.0470741
0.0188449
0.0467079
0.0264591
0.0313878
0.0604715
0.0491798
0.0301976
0.0431373
0.0340887
0.0411078
0.0323339
0.0825971
0.0337835
0.0396429
0.0313573
0.0342412
0.035996
0.0398566
0.0413367
0.0420539
0.0414588
0.0312352
0.0414282
0.052842
0.0171664
0.0281224
0.027451
0.0424353
0.0189365
0.0683452
0.0225376
0.0447242
0.0320745
0.0276341
0.0419318
0.0253757
0.0285039
0.0493172
0.057969
0.0513924
0.0698711
0.0507668
0.0313268
0.0319829
0.047776
0.0413977
0.0209506
0.0578775
0.0445106
0.0383917
0.0291142
0.0139162
0.0214694
0.0319829
0.0222782
0.0124514
0.0468452
0.0388037
0.0350652
0.0284581
0.0301976
0.0246586
0.0244602
0.020325
0.0143282
0.0132906

## Sheet: Fig4D
Veh	50pM	500pM	5nM	50nM
0.0326391	0.020264	0.0552224	0.0194095	0.0163424
0.0218662	0.0318456	0.0285649	0.0217594	0.0168765
0.0196536	0.0260166	0.0225681	0.0271458	0.0178683
0.0638285	0.018616	0.0339208	0.018555	0.0193637
0.0340124	0.0238956	0.0336767	0.0215305	0.0204929
0.0284733	0.0394904	0.107439	0.0390936	0.0172122
0.0578012	0.0230716	0.0358587	0.0218509	0.0271153
0.0327001	0.022446	0.0491798	0.0117342	0.024445
0.0559854	0.028687	0.0380255	0.0279545	0.0104219
0.040116	0.0541695	0.0263218	0.0274205	0.0151827
0.0391394	0.0439765	0.0849012	0.00975051	0.0101778
0.0291142	0.0214694	0.0433814	0.0330205	0.0220188
0.0297398	0.0577554	0.0517433	0.0174868	0.0120546
0.0278935	0.0264286	0.0388495	0.0274205	0.031342
0.0495003	0.0381476	0.0255283	0.0304112	0.0139773
0.0316777	0.0199435	0.0555428	0.0393835	0.0159152
0.0346685	0.0444495	0.0523842	0.0291142	0.0179599
0.0510262	0.00910964	0.0408637	0.0179751	0.0343633
0.020798	0.0486	0.0390326	0.0288243	0.0131075
0.00895705	0.0268254	0.0616159	0.0235752	0.0322728
0.0237888	0.0211032	0.0488594	0.0326391	0.0172274
0.0506294	0.0135347	0.0676127	0.0226596	0.0523995
0.0153201	0.0323339	0.0302586	0.0331121	0.0624857
0.0415656	0.0262913	0.0368505	0.0284123	0.0134432
0.0293126	0.0376593	0.0167086	0.0373693	0.0222171
0.0238651	0.0495766	0.0130312	0.0219272	0.0473793
0.0242466	0.0298314	0.0314336	0.033402	0.0261692
0.00984207	0.00770581	0.0478218	0.0219577	0.0257878
0.0217899	0.060853	0.0293736	0.0322576	0.016846
0.0505837	0.0457313	0.0361639	0.0287022	0.0125582
0.0587167	0.0273899	0.0328527	0.0344549	0.0143893
0.0262455	0.0383154	0.0856336	0.0382238	0.0159915
0.0315709	0.03888	0.0359655	0.0435645	0.0166781
0.0388342	0.0569772	0.0367285	0.0315862	0.0374304
0.030457	0.0434119	0.0276188	0.0234226	0.048249
0.057145	0.0471046	0.0464637	0.0206607	0.0194095
0.0408789	0.0351263	0.0639811	0.0216678	0.0148013
0.0134737	0.0238956	0.0380713	0.0549783	0.0156405
0.0315099	0.0188449	0.0752575	0.019852	0.0140841
0.0332952	0.0350347	0.0407111	0.045243	0.0221256
0.0451972	0.0173342	0.0686503	0.0318303	0.0255131
0.0254521	0.0269932	0.0402228	0.0266728	0.0411688
0.0301823	0.0148623	0.0524605	0.0282292	0.0120851
0.0550546	0.0531014	0.0357366	0.0588693	0.0194553
0.026978	0.0602274	0.0787366	0.0365301	0.0480812
0.0383307	0.0456092	0.0420386	0.0273136	0.0187839
0.0289158	0.0484474	0.0393988	0.0311589	0.0200809
0.0402991	0.0198672	0.0282445	0.0236973	0.0108187
0.0474708	0.046601	0.089601	0.0327153	0.0172427
0.0548104	0.0319219	0.0189822	0.0293584	0.0229648
0.0358587	0.0336309	0.0508736	0.0359655	0.0110781
0.0620584	0.019913	0.0397955	0.0285344	0.0111544
0.0453498	0.0265812	0.0326238	0.0351873	0.0181735
0.0289464	0.0166934	0.0553445	0.0298009	0.0224613
0.0652934	0.0511177	0.029511	0.026566	0.01767
0.0180057	0.0159304	0.034699	0.0241093	0.0176089
0.0758221	0.020325	0.024033	0.00810254	0.0180514
0.0204776	0.0293126	0.021912	0.0377203	0.0106661
0.0353704	0.0460212	0.0192264	0.030869	0.0258183
0.040116	0.0297398	0.0222171	0.032578	0.0159304
0.0600595	0.0471046	0.0207218	0.0276951	0.0093843
0.0506142	0.0320134	0.0378271	0.0269474	0.0109865
0.0699321	0.0229801	0.0236667	0.0257725	0.0178988
0.00779736	0.069688	0.0314183	0.0365301	0.0145571
0.0486	0.0275578	0.0144656	0.0179904	0.0222477
0.0643778	0.0281681	0.0208591	0.0352636	0.0140993
0.0360571	0.0265202	0.0268864	0.0211643	0.00714122
0.0546578	0.0308385	0.0261387	0.0431678	0.00677501
0.0391241	0.0294194	0.0244297	0.0494697	0.00769055
0.0544594	0.0160677	0.0199283	0.00889601	0.0241245
0.0574502	0.0849165	0.0562905	0.0309758	0.0120088
0.01767	0.0138247	0.0302434	0.0349279	0.0111696
0.0114443	0.044007	0.0422675	0.0150454	0.014725
0.048188	0.0511635	0.0258793	0.0254063	0.0113527
0.0331426	0.0342107	0.0366064	0.0204013	0.00720226
0.0247959	0.0422675	0.0233463	0.0308843	0.0174716
0.0119173	0.0243229	0.022797	0.0298772	0.0115358
0.0455024	0.035584	0.0290989	0.0248722	0.0210727
0.0356756	0.0361486	0.0205234	0.0374151	0.0175631
0.0319677	0.0441138	0.00972	0.033463	0.0331273
0.0534524	0.0249027	0.0538949	0.0280613	0.029984
0.0335698	0.0731518	0.0510719	0.0273899	0.0164797
0.0507973	0.0672923	0.0157473	0.03122	0.0171817
0.0099794	0.0332341	0.0277256	0.0339666	0.01738
0.0320134	0.0242619	0.0567788	0.0349584	0.0163271
0.043595	0.0348211	0.0221103	0.0286412	0.0124666
0.026688	0.0357977	0.0489967	0.0358892	0.0143893
0.045716	0.0268406	0.0198062	0.0229648	0.0200656
0.0207828	0.0277867	0.013962	0.0395666	0.0245365
0.0431983	0.0303197	0.0609293	0.0144961	0.0287175
0.0217441	0.0246128	0.0214237	0.0333715	0.0242771
0.037705	0.0413519	0.0296635	0.0311131	0.0109865
0.038941	0.0329747	0.0582437	0.0212558	0.0153048
0.0403296	0.0270695	0.0168002	0.0158999	0.0337224
0.0161898	0.020737	0.0147402	0.0196689	0.017731
0.0260624	0.019028	0.0116579	0.0345007	0.0209506
0.0270237	0.0571145	0.00836194	0.0240482	0.0179904
0.034226	0.0235599	0.0205234	0.025803	0.0150607
0.0380102	0.0399023	0.0132296	0.0228122	0.0255131
0.0407721	0.0297093	0.0171664	0.0349889	0.027512
0.026154	0.0432441	0.0153506	0.0668498	0.0108644
0.0188296	0.0218967	0.0194858	0.0233616	0.0153353
0.0135042	0.0204013	0.0216068	0.0286107	0.00994888
0.0325475	0.0248569	0.0148623	0.0467689	0.0255436
0.0169375	0.0352178	0.023209	0.0274052	0.01767
0.0213474	0.0118715	0.029221	0.0193637	0.0157473
0.0265354	0.0284581	0.0276036	0.0160983	0.0201877
0.0634623	0.0158236	0.0215763	0.0154116	0.0213931
0.0340429	0.0209506	0.0215152	0.0163271	0.0207523
0.0316625	0.0194553	0.0326543	0.0242161	0.0194553
0.040177	0.0204471	0.0170901	0.0180057	0.0222324
0.00750744	0.0176547	0.0304265	0.0138704	0.0191959
0.0059968	0.0130922	0.0338598	0.0280156	0.0233005
0.0436103	0.0201266	0.0433204	0.0281071	0.0251469
0.0137636	0.0209659	0.0268406	0.0175174	0.0130922
0.0231327	0.0293889	0.0313115	0.0300603	0.0103304
0.035935	0.0280003	0.0219577	0.0250706	0.00939956
0.0415045	0.0227359	0.0284886	0.0176852	0.0145876
0.0336156	0.0405127	0.0213168	0.0242313	0.01944
0.0242619	0.0353399	0.0179904	0.0352178	0.0170901
0.024155	0.0294194	0.0286717	0.0199741	0.0179904
0.018143	0.0231632	0.0308995	0.0185702	0.0173342
0.0414893	0.0335851	0.0135195	0.019501	0.0167239
0.0268254	0.0335088	0.0196078	0.0139315	0.0080415
0.0311589	0.0432898	0.021912	0.0178073	0.00978103
0.016968	0.0327764	0.0129397	0.0140688	0.0130617
0.0607309	0.0272526	0.0178988	0.0249943	0.0165713
0.0403296	0.0744183	0.0105592	0.0208896	0.0150301
0.0411383	0.0349126	0.0171359	0.0166628	0.0195621
0.012314	0.0299992	0.0286107	0.038117	0.0229496
0.0331579	0.0225681	0.0126345	0.0359197	0.0239414
0.0138247	0.047776	0.0259861	0.0225833	0.0194247
0.0437629	0.0252842	0.0478676	0.0176547	0.0214237
0.0360113	0.0407874	0.0411994	0.0192721	0.0200046
0.0581216	0.0250248	0.0370642	0.0255436	0.0146944
0.0231784	0.0263981	0.0219883	0.0295262	0.0153201
0.0650034	0.0578317	0.0348364	0.00820935	0.00929274
0.0230564	0.0153353	0.0317388	0.0238651	0.0160677
0.0137789	0.0467079	0.01355	0.040238	0.0178225
0.0220798	0.0233921	0.0149386	0.0281376	0.0329137
0.0378424	0.0312962	0.0238041	0.0351721	0.0181125
0.0454109	0.00704967	0.0403754	0.0467079	0.0168154
0.0481575	0.0149233	0.0244907	0.0355993	0.020737
0.0468147	0.0634317	0.0263523	0.0482643	0.0145266
0.0378729	0.0365911	0.0463111	0.03122	0.013901
0.0406958	0.05037	0.0332799	0.0286412	0.0199588
0.0530861	0.0878767	0.0336156	0.0207675	0.00822461
0.0272374	0.00885023	0.0413672	0.0197299	0.0161288
0.0529336	0.0487221	0.0432898	0.010605	0.0128786
0.0328374	0.0232242	0.0163729	0.0310063	0.0194705
0.0393225	0.0209964	0.0300908	0.0381476	0.0197452
0.0338292	0.0599985	0.043061	0.0338445	0.0162203
0.0549172	0.0194095	0.0283513	0.0351415	0.00932326
0.0543069	0.0630961	0.0228428	0.0280308	0.0133516
0.0273747	0.0226291	0.0368505	0.0252842	0.0161898
0.0438849	0.00994888	0.0155032	0.0181277	0.0122682
0.0282292	0.0239414	0.0299077	0.0138857	0.0183261
0.0380713	0.0354467	0.0136263	0.0221714	0.00962844
0.01561	0.0204929	0.0341802	0.0145876	0.00988785
0.0173037	0.0119936	0.0372778	0.0187381	0.0184939
0.0318761	0.0424811	0.0190433	0.0176242	0.0218204
0.0228275	0.0108797	0.0215915	0.0180972	0.00886549
0.0478981	0.0388495	0.0469825	0.0433967	0.0115358
0.0403449	0.030457	0.0323491	0.0422217	0.0140078
0.0354925	0.0399176	0.0331273	0.0370031	0.0196078
0.0268254	0.0517586	0.0288243	0.0116274	0.0130617
0.0275425	0.0475776	0.0132296	0.0281376	0.0224003
0.0336004	0.0326543	0.0241245	0.015198	0.00801099
0.0259098	0.0302281	0.0210422	0.017258	0.0117494
0.0187381	0.0482033	0.0461738	0.0507515	0.0133059
0.0372015	0.0312505	0.0314183	0.0273136	0.0183108
0.0196536	0.0339513	0.0169375	0.0228122	0.0117037
0.0142062	0.01944	0.058732	0.025803	0.0243381
0.0222629	0.0170138	0.0313115	0.03122	0.00924697
0.0253605	0.0350195	0.0307469	0.0507668	0.0243534
0.0168917	0.0238498	0.0375219	0.0135195	0.0259098
0.0299535	0.027451	0.0252995	0.0211795	0.0163729
0.033402	0.0484321	0.033341	0.0415045	0.024094
0.0328222	0.0246281	0.0403143	0.0215457	0.00910964
0.0249943	0.0250706	0.0378271	0.0754101	0.0387274
0.0267186	0.0170138	0.0420234	0.0324865	0.0292821
0.0621805	0.0297246	0.0276799	0.0167697	0.0260319
0.0230564	0.0263828	0.0383917	0.0288548	0.0117037
0.0338445	0.0438086	0.0525368	0.0158999	0.0553445
0.0227512	0.0576638	0.0163882	0.0256199	0.0179446
0.038941	0.0109102	0.0264591	0.0493019	0.0290074
0.0142977	0.0479439	0.0220645	0.0335851	0.0335241
0.0308385	0.0204776	0.0323034	0.0200809	0.0205386
0.0289158	0.020264	0.0545052	0.0213931	0.0217441
0.0339971	0.0379644	0.0263981	0.039704	0.0163424
0.0394904	0.0464637	0.0353399	0.0547341	0.0498512
0.0320592	0.0267643	0.0727398	0.0357824	0.0148165
0.0115816	0.0555123	0.0358434	0.0617533	0.0144503
0.0256962	0.0296483	0.0280919	0.0331121	0.0246586
0.0449378	0.0152743	0.0317235	0.0573434	0.021149
0.0371557	0.0240787	0.0431525	0.0321508	0.00959793
0.0371557	0.023331	0.0453803	0.0810407	0.020676
0.0281224	0.0263371	0.0601663	0.0481422	0.00869764
0.038056	0.0244144	0.0221103	0.0395972	0.00943008
0.0135195	0.0311131	0.0415045	0.00796521	0.0365759
0.0422828	0.0158694	0.0332647	0.0478523	0.0166476
0.0243839	0.0142214	0.031342	0.0658885	0.0180972
0.0511482	0.0251621	0.0313115	0.0665751	0.0122988
0.010071	0.0629435	0.0314946	0.0509194	0.0278019
0.0284428	0.019089	0.0278477	0.0318761	0.0337835
0.0215	0.0290227	0.0419318	0.0185397	0.01738
0.0427253	0.0423591	0.0242008	0.0262455	0.0122377
0.0280003	0.0148928	0.00706493	0.0265202	0.0122072
0.0409094	0.0164034	0.018616	0.0363317	0.0183261
0.0618906	0.044007	0.0541695	0.0289006	0.0197757
0.0176394	0.0138094	0.00802625	0.0633402	0.0317998
0.0463874	0.0414435	0.020386	0.0379187	0.0296635
0.0392767	0.0337835	0.0586709	0.025391	0.021149
0.0640268	0.0117189	0.0278019	0.0679179	0.010956
0.0426032	0.0300603	0.0215763	0.0356146	0.00985733
0.0496986	0.0382086	0.0222324	0.0409857	0.0225986
0.0397192	0.0342718	0.0280461	0.0202945	0.0111849
0.016083	0.0252842	0.0314183	0.0357977	0.0131685
0.0358129	0.0322118	0.0297856	0.0373236	0.0120088
0.0207218	0.0109407	0.0270695	0.0324102	0.0083772
0.038468	0.0191653	0.0147097	0.0307469	0.0149691
0.0183871	0.0360265	0.0267643	0.020264	0.0196536
0.0171664	0.013489	0.0270085	0.0386206	0.018616
0.0478981	0.0190433	0.0166934	0.0337224	0.0333104
0.0656901	0.0244907	0.0235447	0.0226596	0.0226749
0.0336309	0.0204776	0.0268101	0.0323339	0.0217746
0.0598611	0.0298924	0.0138094	0.0213626	0.0143435
0.0258946	0.0361334	0.0284276	0.0353399	0.0157626
0.0407874	0.0218204	0.0196689	0.0411078	0.0175479
0.0373541	0.0216831	0.0153353	0.0363928	0.0078584
0.0475471	0.0290837	0.0452888	0.033051	0.0294652
0.0389868	0.0146487	0.0113375	0.0188601	0.0143893
0.0268864	0.0309606	0.0301823	0.0247044	0.0174563
0.0625009	0.0373388	0.0263828	0.0269627	0.0195621
0.00859083	0.017319	0.0259098	0.0430915	0.0102235
0.0184329	0.0416419	0.0292973	0.0635691	0.0129397
0.0284886	0.0202182	0.0212711	0.0194858	0.0184634
0.0336919	0.0185092	0.018555	0.0357519	0.0187381
0.0344243	0.0210422	0.0253452	0.0257572	0.0139162
0.0650187	0.0221714	0.0310674	0.0373541	0.0146944
0.0320134	0.021088	0.0364996	0.0643473	0.0200656
0.0318151	0.0190127	0.0342565	0.0303044	0.0172885
0.0673991	0.045655	0.0369879	0.0175631	0.0437476
0.0410468	0.0176394	0.0248112	0.0347295	0.0142824
0.0237278	0.0220493	0.0226902	0.0163271	0.0119631
0.0223087	0.02327	0.0451362	0.0343786
0.04271	0.0321813	0.0366827	0.0175479
0.0275273	0.0173495	0.0223087	0.0349889
0.0234226	0.0316014	0.019379	0.0207218
0.0193484	0.0281987	0.0578775	0.0195926
0.0271305	0.0318914	0.0320897	0.0195468
0.0358434	0.0332952	0.028748	0.0297704
0.0596017	0.0217594	0.043946	0.0331731
0.0181125	0.0509804	0.0237278	0.0366369
0.00779736	0.0184634	0.0359808	0.033051
0.0213931	0.0377661	0.0297551	0.0231937
0.0308843	0.0252689	0.108476	0.0135805
0.041825	0.0538949	0.0377508	0.0148318
0.0513771	0.0273289	0.0143587	0.0321965
0.0513619	0.0469978	0.0314641	0.0237736
0.0455177	0.0393835	0.0296941	0.0370794
0.0325322	0.0252995	0.0175326	0.0159304
0.0160372	0.0483253	0.0306401	0.0165866
0.0360723	0.0339971	0.0767681	0.0397345
0.0412299	0.0335241	0.0347143	0.0300603
0.0284886	0.0387884	0.0715648	0.0205234
0.0805066	0.0199588	0.0307469	0.0266575
0.0357366	0.0451057	0.0264439	0.0257878
0.0393835	0.0426642	0.0453346	0.0422522
0.00961318	0.022858	0.0300298	0.029511
0.0355077	0.00682078	0.0364843	0.0204318
0.0271763	0.0470893	0.0419776	0.0320745
0.0289921	0.0370489	0.0359503	0.0223087
0.0216831	0.0333562	0.0724956	0.0396582
0.0392004	0.0442512	0.0623178	0.0332036
0.00993362	0.0392157	0.0321813	0.0238041
0.00799573	0.031342	0.0332952	0.0225223
0.0283818	0.0427863	0.026215	0.0091249
0.0142672	0.0482338	0.0270848	0.0233005
0.0168002	0.0453956	0.0341802	0.0267491
0.0256962	0.0481422	0.0604868	0.0253452
0.0216831	0.0268711	0.0142824	0.0280919
0.0169223	0.0400397	0.0370337	0.0294957
0.0343938	0.0288701	0.0310369	0.0303807
0.0235752	0.0482033	0.0232395	0.0460517
0.0314641	0.0416113	0.0194858	0.0292973
0.0155184	0.0516365	0.0340734	0.027039
0.0221866	0.032044	0.0267796	0.0400702
0.0254521	0.0640421	0.0236973	0.0224918
0.0131228	0.0267338	0.0247501	0.0430762
0.0272679	0.0561837	0.0232395	0.0321813
0.0325475	0.0284276	0.0409552	0.0316625
0.0235447	0.0447089	0.0480201	0.0198062
0.0218204	0.0599222	0.031281	0.0132906
0.0278935	0.034699	0.0307011	0.0261997
0.0548257	0.0383307	0.0170901	0.0363775
0.0245823	0.0502632	0.0213931	0.019501
0.0194247	0.0497749	0.0442817	0.00880445
0.0247349	0.0278782	0.0562905	0.0373541
0.0225376	0.0590219	0.0419165	0.0217899
0.0365911	0.02916	0.0432746	0.0325322
0.0314183	0.0423133	0.0259098	0.0192264
0.0455482	0.0253605	0.00767529	0.0257572
0.0580148	0.0711986	0.0178531	0.0214389
0.0299229	0.0685435	0.0463111	0.0235752
0.0218357	0.0692912	0.0327153	0.0180362
0.0432441	0.0216983	0.0431983	0.0161135
0.0280766	0.0122072	0.00810254	0.0210117
0.0126803	0.0156405	0.0286564	0.032166
0.0166171	0.0311437	0.0193637	0.0420539
0.0173495	0.0520333	0.0217899	0.0167239
0.0352789	0.0164645	0.0182193	0.0931563
0.0127718	0.0562142	0.036759	0.0174105
0.0345922	0.0347601	0.0572366	0.0413672
0.0437018	0.0644541	0.0169375	0.0231937
0.0222324	0.0256657	0.0166323	0.0230106
0.0497902	0.0431678	0.0244907	0.018143
0.0131838	0.0625467	0.02327	0.0155642
0.0449683	0.0407721	0.0159762	0.0340734
0.0525216	0.0348821	0.016968	0.0557412
0.0238498	0.0381323	0.0217594	0.0171664
0.0599374	0.0348821	0.0407111	0.0229954
0.0475471	0.0465553	0.0303654	0.0228885
0.0521401	0.0564126	0.0163424	0.0357214
0.0483558	0.0297856	0.0310369	0.0136721
0.0565347	0.0361181	0.0125887	0.0175174
0.0479896	0.0220493	0.025864	0.0136416
0.0872664	0.0415503	0.0351568	0.0227054
0.0152743	0.0425269	0.0296788	0.0218051
0.077348	0.0364691	0.0174563	0.0231174
0.0297551	0.0351721	0.0224765	0.0130922
0.0318456	0.035523	0.0374914	0.0303197
0.0200046	0.0618448	0.071397	0.0225986
0.0949722	0.064683	0.0154269	0.0213016
0.0217899	0.0319524	0.0200198	0.0155947
0.0492561	0.0467842	0.026627	0.0252537
0.074342	0.0234226	0.0165103	0.0324712
0.0699931	0.0414435	0.0332647	0.011902
0.0139315	0.0404669	0.0200198	0.0112917
0.0483406	0.0523842	0.0129397	0.0110017
0.0188601	0.0440375	0.0176852	0.0155337
0.0480812	0.033402	0.0306096	0.0258793
0.0484474	0.0362097	0.0587472	0.0186313
0.0287785	0.0430762	0.0128939	0.0272221
0.061738	0.0162051	0.0178836	0.0580606
0.0342412	0.0221408	0.0242466	0.0132906
0.0447395	0.0194553	0.0247196	0.0246433
0.0539712	0.0282292	0.0551156	0.0136416
0.0779126	0.0426795	0.0251163	0.0169833
0.0759289	0.01738	0.0167697	0.0124361
0.056321	0.0271153	0.0290074	0.0193942
0.0378119	0.0282597	0.0194247	0.0125734
0.0343786	0.0540017	0.045304	0.0244144
0.0706798	0.0307011	0.0177157	0.0147402
0.0659953	0.0302586	0.0449226	0.0263371
0.0512856	0.0417945	0.0525979	0.0298466
0.0433814	0.0500496	0.0225223	0.0321813
0.04271	0.0269932	0.0346532	0.0158694
0.024033	0.0416724	0.0323949	0.0575876
0.0675059	0.0375219	0.041413	0.0227817
0.0628366	0.063508	0.0147097	0.0195468
0.0487678	0.0280461	0.022385	0.0364233
0.0441901	0.0391546	0.0333104	0.0126039
0.0377203	0.0173495	0.0657359	0.0709087
0.0621958	0.0202487	0.0504158	0.0223697
0.00671397	0.0282139	0.0439612	0.0174105
0.0694743	0.0401923	0.0238498	0.0676585
0.0517739	0.0577707	0.0271916	0.0243076
0.073991	0.0282597	0.0684977	0.0379034
0.0430915	0.0347143	0.0205997	0.0314641
0.0107118	0.0282902	0.0323186	0.0172427
0.0429999	0.0197604	0.0204166	0.0290989
0.0464179	0.0395209	0.022858	0.0205997
0.0279851	0.0450141	0.0263676	0.0383459
0.0363775	0.0220798	0.0166323	0.0630808
0.0484169	0.0389563	0.0674449	0.0315557
0.0699321	0.0300145	0.0661326	0.0463874
0.0511025	0.0245823	0.018204	0.0207675
0.00917067	0.0213626	0.0360265	0.0167849
0.0224308	0.019791	0.046067	0.0118105
0.0436103	0.0229954	0.0383459	0.0118868
0.0496376	0.0402686	0.0378119	0.0102388
0.00766003	0.0144198	0.0298009	0.0117647
0.0365759	0.0377203	0.0299229	0.018143
0.0305638	0.0664836	0.0260472	0.00976577
0.0341192	0.0410315	0.00720226	0.0216831
0.0508278	0.0438392	0.0422828	0.0220188
0.0727703	0.0377203	0.0345922	0.0198215
0.0268559	0.0137636	0.0218814	0.00982681
0.0419165	0.0189365	0.0280156	0.0265049
0.028275	0.0263981	0.0271763	0.0259098
0.0307469	0.0274968	0.0347143	0.0109255
0.069276	0.0273289	0.0279698	0.00889601
0.047303	0.0143282	0.0294194	0.0315862
0.0333867	0.0363775	0.0297704	0.0265812
0.0269322	0.0118868	0.0214237	0.0387732
0.0321202	0.0345159	0.0308232	0.0261387
0.036759	0.0230411	0.00901808	0.0331426
0.0413214	0.0419928	0.0697795	0.0448158
0.0485695	0.0201266	0.0381018	0.0372778
0.0565957	0.0188144	0.0268711	0.0359045
0.0402228	0.0110475	0.0135347	0.0592355
0.0612802	0.0422065	0.0371862	0.0477607
0.0431373	0.0354315	0.0553903	0.0235599
0.0296483	0.0186465	0.038407	0.0278782
0.0389258	0.0332494	0.0504158	0.0198367
0.0453651	0.0219577	0.017731	0.0171511
0.0243992	0.00923171	0.0543984	0.0176089
0.0231479	0.0093843	0.0388037	0.0398108
0.0545968	0.0406195	0.0138704	0.0117494
0.0524758	0.0323186	0.042298	0.0351415
0.0362402	0.00787366	0.0223392	0.0341802
0.0207828	0.0331121	0.0451362	0.0332036
0.0298314	0.0118715	0.0439765	0.0275273
0.0214389	0.0162051	0.0458534	0.0375677
0.0320287	0.0108339	0.0203555	0.0284276
0.0573892	0.051667	0.0407874	0.0198062
0.0793317	0.0235904	0.0509956	0.0374456
0.0255894	0.0339818	0.025391	0.0413672
0.018204	0.0672313	0.0476844
0.043473	0.0226139	0.0423896
0.0401465	0.0336309	0.00958267
0.0522927	0.0501411	0.0356298
0.0460365	0.033753	0.0183413
0.0311742	0.0509804	0.022797
0.0412604	0.0316014	0.0275578
0.0436408	0.066804	0.0433356
0.0386206	0.0372931	0.0202792
0.0419928	0.0375677	0.0443122
0.0411383	0.0323644	0.0207523
0.0320897	0.06392	0.0105135
0.0363775	0.027039	0.0302586
0.0508125	0.0486458	0.0353857
0.0541085	0.0303654	0.0281987
0.0363622	0.0460822	0.0307469
0.0634165	0.0373693	0.0497902
0.0428626	0.0348058	0.0338598
0.0135195	0.0662242	0.0238041
0.060029	0.0410162	0.0327459
0.0608225	0.0453193	0.0211948
0.0445106	0.0614176	0.0470283
0.0328527	0.0437934	0.0284276
0.0930495	0.0293431	0.0261997
0.0414435	0.0417487	0.0362097
0.0496986	0.0423285	0.016083
0.0596475	0.0350958	0.0245823
0.0660868	0.0446632	0.0388647
0.0669718	0.0416876	0.0235447
0.0315862	0.0772412	0.0546426
0.0378729	0.0435035	0.0214084
0.0322423	0.0604563	0.023331
0.0460365	0.0493019	0.0328527
0.0648814	0.0316777	0.0289616
0.0316472	0.0373083	0.0196841
0.0600137	0.071397	0.0241245
0.0427405	0.0484779	0.0226749
0.0568551	0.0240787	0.0398413
0.0794995	0.0388189	0.0232853
0.0579995	0.0475776	0.0187228
0.0402991	0.0348058	0.0206149
0.0513771	0.0232242	0.0313878
0.064744	0.0623789	0.0149233
0.0463569	0.02533	0.0292058
0.0214847	0.0209964	0.0301213
0.038117	0.00891127	0.0560464
0.0356909	0.0689403	0.0204013
0.0295262	0.0282445	0.0249638
0.0355077	0.0521553	0.0232395
0.051957	0.027863	0.0326391
0.00788891	0.0325017	0.0325017
0.0348058	0.022034	0.022034
0.0357824	0.0291905	0.0291905
0.0360113	0.0552834	0.0552834
0.0355383	0.039292	0.039292
0.0288395	0.028336	0.028336
0.0276188	0.0541848	0.0541848
0.0525216	0.0644999	0.0644999
0.0487983	0.0234836	0.0234836
0.0480964	0.0419928	0.0419928
0.0237125	0.0332952	0.0332952
0.0226749	0.0337835	0.0337835
0.0302129	0.0851606	0.0851606
0.0402228	0.0516365	0.0516365
0.0439765	0.0193484	0.0193484
0.0535439	0.049836	0.049836
0.0261387	0.0214542	0.0214542
0.0212406	0.0256657	0.0256657
0.0441749	0.0275425	0.0275425
0.0184329	0.018555	0.018555
0.0261845	0.0434882	0.0434882
0.0263371	0.0235294	0.0235294
0.0353552	0.0115053	0.0115053
0.0396429	0.0434882	0.0434882
0.0626078	0.052018	0.052018
0.0447852	0.0302281	0.0302281
0.0206302	0.0184176	0.0184176
0.0335241	0.0468299	0.0468299
0.0645762	0.0193027	0.0193027
0.0423438	0.0212711	0.0212711
0.0420234	0.0328527	0.0328527
0.0347448	0.0386816	0.0386816
0.028809	0.0460212	0.0460212
0.0277867	0.0435035	0.0435035
0.0287633	0.00740063	0.00740063
0.0278477	0.0560616	0.0560616
0.0416724	0.0314336	0.0314336
0.0306249	0.03093	0.03093
0.0318151	0.0252232	0.0252232
0.0142367	0.0327153	0.0327153
0.0286259	0.0463569	0.0463569
0.0298772	0.037171	0.037171
0.027451	0.0247044	0.0247044
0.0401923	0.0187533	0.0187533
0.0443275	0.0199741	0.0199741
0.0448005	0.0371862	0.0371862
0.0275273	0.0401312	0.0401312
0.0224613	0.0237736	0.0237736
0.0411841	0.0607309	0.0607309
0.0313878	0.0478523	0.0478523
0.0376288	0.0237583	0.0237583
0.0402838	0.0422217	0.0422217
0.0310521	0.0364996	0.0364996
0.0421454	0.039414	0.039414
0.037171	0.0308232	0.0308232
0.0470741	0.0317083	0.0317083
0.0188449	0.0373999	0.0373999
0.0467079	0.0438697	0.0438697
0.0264591	0.0294194	0.0294194
0.0313878	0.0413672	0.0413672
0.0604715	0.0492103	0.0492103
0.0491798	0.0100252	0.0100252
0.0301976	0.0373541	0.0373541
0.0431373	0.0156405	0.0156405
0.0340887	0.0434119	0.0434119
0.0411078	0.0429236	0.0429236
0.0323339	0.0381781	0.0381781
0.0825971	0.0318456	0.0318456
0.0337835	0.0271611	0.0271611
0.0396429	0.0383612	0.0383612
0.0313573	0.0124056	0.0124056
0.0342412	0.0361639	0.0361639
0.035996	0.0542611	0.0542611
0.0398566	0.0530404	0.0530404
0.0413367	0.0265202	0.0265202
0.0420539	0.0113527	0.0113527
0.0414588	0.0305333	0.0305333
0.0312352	0.0403601	0.0403601
0.0414282	0.0561379	0.0561379
0.052842	0.0472725	0.0472725
0.0171664	0.0228885	0.0228885
0.0281224	0.0509346	0.0509346
0.027451	0.0274357	0.0274357
0.0424353	0.0221561	0.0221561
0.0189365	0.0272068	0.0272068
0.0683452	0.0314336	0.0314336
0.0225376	0.038056	0.038056
0.0447242	0.0470741	0.0470741
0.0320745	0.038056	0.038056
0.0276341	0.041001	0.041001
0.0419318	0.033341	0.033341
0.0253757	0.0244297	0.0244297
0.0285039	0.0305333	0.0305333
0.0493172	0.0393072	0.0393072
0.057969
0.0513924
0.0698711
0.0507668
0.0313268
0.0319829
0.047776
0.0413977
0.0209506
0.0578775
0.0445106
0.0383917
0.0291142
0.0139162
0.0214694
0.0319829
0.0222782
0.0124514
0.0468452
0.0388037
0.0350652
0.0284581
0.0301976
0.0246586
0.0244602
0.020325
0.0143282
0.0132906

## Sheet: Fig5A
Veh	2h	4h	8h
0.0213532	0.0256823	0.0344303	0.00366746
0.0350967	0.0317094	0.0128176	0.0021711
0.0444386	0.0172448	0.00734167	0.00550887
0.0287441	0.0224515	0.0136318	0.00591344
0.0404222	0.0183726	0.0207595	0.00639624
0.0275486	0.018566	0.00681858	0.00906033
0.0154604	0.0237636	0.0123333	0.0100121
0.0252431	0.0178418	0.0108748	0.0073665
0.0151575	0.0395591	0.0112707	0.00824284
0.0516871	0.0219859	0.0154775	0.00388896
0.0110462	0.0155097	0.00629456	0.00501949
0.00745319	0.0185548	0.00797496	0.00677141
0.0304133	0.00849792	0.00501776	0.00842565
0.0191221	0.0264523	0.00861092	0.00421841
0.0236687	0.0288783	0.0102364	0.00493342
0.0306629	0.0174785	0.017482	0.00652324
0.0144443	0.0245432	0.0135143	0.00471241
0.0317496	0.0116	0.00831683	0.00607562
0.0262703	0.0268863	0.0205711	0.00546369
0.00637418	0.0118841	0.0096965	0.0112107
0.00141195	0.0289617	0.00529467	0.00829739
0.0169343	0.0104205	0.0105905	0.00439872
0.0133801	0.0148842	0.00971449	0.00574699
0.0158238	0.0104944	0.00367755	0.00713201
0.0166684	0.0222129	0.0104404	0.00525116
0.00496135	0.0223677	0.0147136	0.00606929
0.0247445	0.00699891	0.0140883	0.00240928
0.00990601	0.00947089	0.0123106	0.00248235
0.0202007	0.0187836	0.00873023	0.00362435
0.0166001	0.0155875	0.0115378	0.00268102
0.0255824	0.0128443	0.00809941	0.00570412
0.019498	0.0155979	0.00894829	0.00855844
0.0240313	0.0189658	0.0116173	0.00423329
0.0124404	0.0344475	0.0164858	0.00525111
0.00504226	0.0146254	0.015417	0.00257648
0.00395707	0.0192122	0.0106415	0.00417533
0.0148689	0.0176599	0.010687	0.00997971
0.0161432	0.0224552	0.00995753	0.0112071
0.0254037	0.0168922	0.0128713	0.00765996
0.0147197	0.0158302	0.00103139	0.00584338
0.00677991	0.0181116	0.00515475	0.00714805
0.0142544	0.0238869	0.00901748	0.00536322
0.0206794	0.0181456	0.0119439	0.0077936
0.00659599	0.0223796	0.0039034	0.0144298
0.0128411	0.0251083	0.00841044	0.00990239
0.0240875	0.0555169	0.00551187	0.00426695
0.00357687	0.009324	0.0109444	0.0108071
0.036017	0.013998	0.00594757	0.00316584
0.0266573	0.020508	0.00969586	0.00922299
0.0107823	0.0169875	0.0035818	0.0059663
0.00979275	0.0236513	0.00658422	0.00130484
0.0157574	0.0272289	0.00717782	0.00898892
0.0262615	0.0197332	0.00858444	0.00256376
0.00613009	0.0319627	0.0126952	0.00439652
0.0244442	0.0179161	0.00669673	0.00441735
0.0173771	0.0105972	0.00547652	0.00689899
0.0137149	0.00963597	0.00747878	0.0094863
0.00989487	0.0196151	0.0153788	0.00518101
0.0186387	0.0123036	0.00861181	0.00370931
0.0336138	0.0191509	0.00459131	0.00265842
0.0175511	0.0181005	0.00466157	0.00953606
0.0164542	0.0151426	0.00826222	0.00648999
0.0300771	0.0080742	0.00318059	0.00271488
0.0214273	0.0230781	0.00443183	0.00546358
0.0182424	0.0192538	0.0052778	0.00834526
0.0102125	0.0136011	0.00829335	0.0103668
0.0262313	0.00931869	0.00428303	0.0046831
0.0148371	0.0176478	0.00407455	0.00905094
0.0357235	0.0238785	0.00271586	0.00201838
0.0173169	0.0160428	0.0028732	0.00775941
0.0275401	0.0181395	0.00897022	0.00298354
0.0339644	0.00997534	0.0097643	0.0042835
0.0344715	0.0150618	0.00913063	0.00436173
0.0211273	0.0175495	0.0121769	0.00772089
0.00885217	0.0222198	0.00490515	0.00251647
0.0129351	0.0145364	0.00736989	0.00449602
0.0190466	0.0182541	0.00881484	0.0027744
0.0229191	0.0169051	0.013556	0.0191577
0.0177144	0.0155389	0.0091446	0.00379769
0.0175557	0.0131336	0.00416942	0.0120422
0.02035	0.0119066	0.00859535	0.0043656
0.0180682	0.0142355	0.00954492	0.00184906
0.00919803	0.0201845	0.00669216	0.0198587
0.00960136	0.0333796	0.00777184	0.00570387
0.0306597	0.0118415	0.00192138	0.00744569
0.0150338	0.0228008	0.00685007	0.00992348
0.0154587	0.0209265	0.00371155	0.00265735
0.0251177	0.0264375	0.00586916	0.00250859
0.00260371	0.0182023	0.00355808	0.00535806
0.0267041	0.0177874	0.00935863	0.00468866
0.0258148	0.0201533	0.0108212	0.0132041
0.0175782	0.0211919	0.00602485	0.00316452
0.0276948	0.0189445	0.00747392	0.00945252
0.00965745	0.023515	0.0113638	0.00698807
0.0226866	0.0124944	0.00709048	0.00759095
0.0189246	0.0208981	0.00561772	0.00190705
0.0176774	0.034456	0.00780343	0.00157272
0.00933691	0.0133037	0.00836188	0.0103882
0.0171373	0.0107744	0.0239392	0.00154086
0.017491	0.0161176	0.0218472	0.00527262
0.00393347	0.0201378	0.00676567	0.000867966
0.00777091	0.0125077	0.00729347	0.00138551
0.00487294	0.0170218	0.0118762	0.00922135
0.0126836	0.013608	0.00367905	0.00417484
0.0193888	0.0175473	0.0124981	0.00552724
0.0165369	0.00901687	0.0152293	0.00828482
0.0141399	0.0201358	0.0107351	0.0113756
0.0321755	0.0173972	0.00826622	0.00822691
0.0191971	0.0161599	0.00798796	0.0063433
0.00760218	0.0239209	0.00649815	0.00980294
0.0166376	0.0071438	0.0025092	0.00236433
0.0165045	0.0195639	0.00603725	0.00795243
0.0110567	0.019123	0.00624732	0.00799356
0.0121766	0.0486193	0.0052231	0.00186722
0.00542178	0.0195874	0.00513154	0.00679975
0.0049735	0.0235811	0.0116657	0.00145392
0.0194229	0.0139673	0.011856	0.00666669
0.0103956	0.0301452	0.0219526	0.00559737
0.0130552	0.0268787	0.00642597	0.00347348
0.00726217	0.0503013	0.00148516	0.00537284
0.0122205	0.0166557	0.0092447	0.0109152
0.0106327	0.0257419	0.00917021	0.0100469
0.0170592	0.024028	0.00915875	0.00812551
0.0202633	0.0136686	0.00619546	0.00815889
0.0131334	0.026695	0.00979974	0.00825741
0.0188968	0.0131056	0.0152669	0.0144822
0.0102117	0.0466879	0.00757632	0.00955977
0.0125895	0.0260887	0.0075906	0.0140112
0.0173903	0.0272683	0.00817403	0.00895305
0.00795521	0.0170324	0.0113974	0.00740032
0.0200463	0.0278571	0.0103861	0.00633059
0.00655832	0.0172716	0.00656771	0.00548096
0.00939673	0.021825	0.0168849	0.00372514
0.0132798	0.0326429	0.00995616	0.00894391
0.0171285	0.0342243	0.0134416	0.00644965
0.0144061	0.0239054	0.00747001	0.00374775
0.0139531	0.0228142	0.00626524	0.00473016
0.00852243	0.0181488	0.00441847	0.00266002
0.0183698	0.018985	0.00859423	0.00142762
0.0202314	0.00671668	0.00634399	0.00790593
0.0181997	0.0224869	0.00287698	0.00636757
0.0118329	0.01817	0.00427289	0.00326338
0.0104141	0.0259693	0.0036392	0.00337944
0.0105045	0.0173171	0.00437477	0.00573223
0.00697757	0.0155021	0.007115	0.00691084
0.010599	0.0258824	0.00543567	0.00542261
0.0182757	0.0202137	0.00652493	0.00849646
0.00949983	0.0391204	0.00800581	0.00408908
0.0107853	0.0110678	0.00360476	0.00501761
0.0107924	0.0191604	0.0046918	0.00304967
0.0225094	0.0132848	0.00482909	0.00428692
0.00707423	0.0222261	0.00470901	0.00317805
0.0143738	0.0156682	0.00257763	0.00418235
0.0147504	0.012099	0.00748213	0.0119049
0.0117156	0.0190799	0.004386	0.00675711
0.00761159	0.0188084	0.00368511	0.011806
0.00872522	0.0147695	0.0106708	0.00767483
0.0335082	0.0088592	0.00419869	0.012218
0.034646	0.0127461	0.0142254	0.00320727
0.0159878	0.0134471	0.00337907	0.00488174
0.0121401	0.0141647	0.00823244	0.00575644
0.0134541	0.0146824	0.00307126	0.00677137
0.0090679	0.0209826	0.00398318	0.00443631
0.0200942	0.0131309	0.00348438	0.00194378
0.0160697	0.0126006	0.0118668	0.0259078
0.00732548	0.0123124	0.0078864	0.00404641
0.000844214	0.0154261	0.00494709	0.00430555
0.0300599	0.014629	0.00706244	0.0141254
0.018409	0.0187814	0.00578571	0.00836585
0.021527	0.0091473	0.00541252	0.00478347
0.0152525	0.0126003	0.0081114	0.0025308
0.0232564	0.0203749	0.00639034	0.00438872
0.0251096	0.00970692	0.00364201	0.00380106
0.0131158	0.0215529	0.0109956	0.0107207
0.0146624	0.0123339	0.00423518	0.00320866
0.0279452	0.0175795	0.00497382	0.00301909
0.0162862	0.0286062	0.0044263	0.00811625
0.0213504	0.0278376	0.00461124	0.00227309
0.0147762	0.0169271	0.00390623	0.0141521
0.019955	0.0315975	0.00926158	0.00733002
0.00560335	0.0314558	0.00300197	0.00243764
0.0206455	0.0162299	0.00240371	0.00754415
0.0136677	0.0269947	0.00751273	0.0028389
0.0114488	0.0150427	0.00738804	0.00409602
0.0148843	0.0186923	0.0128978	0.0108693
0.0136799	0.0201942	0.0162712	0.00286043
0.00415935	0.0351026	0.0151284	0.0113181
0.0105089	0.019364	0.00387384	0.0105365
0.0149368	0.0170796	0.00358548	0.0099456
0.0172004	0.0205733	0.00368395	0.00634128
0.0121799	0.0314608	0.0034047	0.00648668
0.00926753	0.016803	0.00346341	0.0268993
0.0144854	0.0181755	0.00925863	0.0212598
0.0123254	0.0265438	0.00579856	0.00627984
0.0127279	0.0240778	0.00801083	0.00902601
0.0111931	0.0231642	0.00810559	0.0106497
0.018344	0.0212571	0.00244803	0.0109449
0.00994503	0.0197608	0.00543635	0.011091
0.019505	0.0118844	0.00498888	0.00614124
0.00629375	0.021364	0.00741936	0.012016
0.038725	0.0175261	0.00799749	0.0102345
0.0225318	0.0133164	0.00298897	0.00709029
0.021593	0.0130019	0.0084909	0.0123498
0.0298863	0.0141614	0.00636221	0.0151307
0.0147215	0.0189351	0.00563602	0.00367548
0.0127172	0.0401774	0.00424587	0.00770914
0.0180077	0.0122293	0.0049598	0.00528567
0.00165764	0.0215193	0.0161781	0.00571912
0.0146686	0.0254205	0.0108781	0.00897637
0.00876385	0.0127511	0.00740902	0.00475687
0.00879936	0.0178126	0.00500217	0.00699719
0.00681465	0.0217072	0.00790653	0.0168588
0.0105734	0.0273095	0.0102764	0.0150183
0.0114213	0.0403746	0.00818299	0.00494469
0.0111284	0.0136999	0.00748827	0.00640863
0.00765753	0.0151509	0.00439706	0.00748976
0.00904389	0.0163562	0.0107374	0.0046226
0.0299363	0.0127488	0.01047	0.0110557
0.00431702	0.0224776	0.00446257	0.00527617
0.00151004	0.0135332	0.00704995	0.00599189
0.003466	0.0271526	0.00563283	0.00572076
0.0069637	0.0167163	0.00608336	0.0111769
0.00579311	0.0168637	0.00721371	0.0052483
0.0276599	0.0130423	0.0169682	0.00530332
0.00911966	0.0194154	0.0150133	0.0123317
0.0151451	0.0129676	0.0119805	0.00320196
0.0114749	0.0113815	0.00703094	0.0180323
0.00630036	0.0210075	0.013095	0.00494754
0.0110782	0.00857019	0.00788861	0.00441459
0.00752253	0.00908715	0.00552419	0.00200897
0.0170732	0.0118724	0.00923883	0.00606393
0.0107773	0.0140963	0.00710419	0.0104094
0.0107701	0.0110053	0.0107414	0.00452525
0.00791092	0.00770299	0.00903879	0.00998637
0.00331641	0.0161063	0.00570733	0.00462536
0.00865273	0.0127822	0.0038222	0.00669613
0.019008	0.0143008	0.00866397	0.0040243
0.0218925	0.0119201	0.00746402	0.00743526
0.012557	0.0199444	0.0081895	0.00355353
0.0103598	0.0165609	0.012047	0.00818018
0.0289579	0.0100377	0.00719636	0.00440816
0.00597726	0.0335084	0.0077387	0.0124899
0.00131658	0.0168353	0.00879664	0.0182606
0.016314	0.0139469	0.00690916	0.0126447
0.00463874	0.0185526	0.00943898	0.0172197
0.0140929	0.0104806	0.0149999	0.0116833
0.00973936	0.0195762	0.00486322	0.00574744
0.00269282	0.0277153	0.0131875	0.00773917
0.0124433	0.00988035	0.00916133	0.0080853
0.0117447	0.0182048	0.00730471	0.0113312
0.0359814	0.0124248	0.00723358	0.0104062
0.0220414	0.0133736	0.00831035	0.00696841
0.0037362	0.0101707	0.00918466	0.00475708
0.0201808	0.0222848	0.00618244	0.00742545
0.025265	0.0170306	0.00921534	0.00605988
0.0219914	0.0209298	0.00859936	0.00794193
0.0194941	0.0160098	0.0111966	0.00294591
0.0202869	0.0220837	0.00516899	0.00235418
0.0269652	0.0426408	0.00691092	0.00305429
0.0176419	0.0225409	0.00496328	0.0109841
0.0266696	0.0148318	0.00900281	0.0135869
0.00580027	0.00867618	0.00656887	0.00759158
0.0207133	0.00683971	0.00599917	0.00866044
0.0225802	0.013423	0.00563886	0.00914029
0.0309204	0.0153238	0.00159553	0.00743926
0.015841	0.0177005	0.00933452	0.010103
0.0145482	0.0146623	0.0109754	0.00414754
0.016039	0.0137575	0.0109208	0.00499687
0.0285947	0.0158474	0.00835425	0.0113127
0.0226096	0.0129924	0.0114866	0.00885092
0.0251746	0.0142605	0.00830231	0.00334062
0.0120496	0.012251	0.00794354	0.00886065
0.0155567	0.0145505	0.0105492	0.018739
0.0232184	0.0158231	0.0113954	0.00935863
0.038702	0.00506345	0.00467304	0.0035442
0.0128398	0.0123341	0.011008	0.00733637
0.00505969	0.00612872	0.00643511	0.0117349
0.0138888	0.0114775	0.0125204	0.0104174
0.0395418	0.0183432	0.00762139	0.00255697
0.0155637	0.0108993	0.0114636	0.00664554
0.0120125	0.0158355	0.00562115	0.0088728
0.0158715	0.0142493	0.0117617	0.0215523
0.0107281	0.0173289	0.00677234	0.00767927
0.013705	0.0299919	0.0108862	0.0102444
0.0144822	0.0173354	0.0150898	0.0071058
0.00146359	0.00968829	0.009473	0.00354638
0.0150561	0.0188219	0.00684926	0.00918455
0.0212904	0.0306604	0.00725107	0.00913338
0.0254878	0.0266655	0.00501419	0.00483107
0.0152111	0.0197279	0.00896714	0.00570566
0.00433738	0.0155057	0.0106808	0.00462989
0.0219206	0.0257175	0.00409055	0.00588998
0.0161199	0.0203267	0.0130201	0.0144581
0.0236869	0.0243093	0.00295822	0.00174766
0.0124459	0.0152265	0.00593941	0.00413622
0.0292457	0.0166131	0.00731323	0.0129324
0.0237983	0.0275052	0.00636558	0.00568611
0.0113092	0.0116181	0.00719964	0.00821612
0.0200604	0.0133384	0.00819764	0.0107909
0.0170003	0.019446	0.00599424	0.00979289
0.0047273	0.013373	0.0171341	0.0137303
0.0140004	0.0258742	0.013062	0.00988371
0.0210201	0.0201892	0.00979743	0.0103666
0.0265318	0.011629	0.00574267	0.00144167
0.01249	0.0183017	0.0111717	0.00801133
0.0419723	0.0225861	0.00708977	0.00402833
0.00859503	0.0150803	0.00728342	0.00287216
0.0362582	0.0211789	0.00879668	0.00731715
0.0228931	0.0110439	0.00835952	0.00363581
0.0229553	0.0168553	0.0102921	0.00554906
0.0139665	0.0197073	0.00567205	0.00510609
0.0172111	0.0185893	0.00959509	0.00303363
0.0365764	0.022664	0.0146887	0.00655058
0.0367568	0.0127125	0.00835874	0.0124526
0.0238456	0.0139898	0.0127408	0.0073881
0.0109015	0.0134714	0.00410461	0.00730025
0.0243267	0.0182234	0.0101878	0.0104245
0.0163205	0.00869997	0.0111041	0.0117388
0.0233331	0.0431609	0.00360557	0.00957125
0.0184626	0.0149583	0.014955	0.0130494
0.0147263	0.0204643	0.00947049	0.00921749
0.0252813	0.0181914	0.00461608	0.00318883
0.002986	0.0206447	0.010866	0.013386
0.0187378	0.0174287	0.00254211	0.0162847
0.036305	0.0174772	0.0162317	0.012782
0.0200361	0.0131406	0.00768155	0.00611243
0.0181098	0.0246217	0.00386465	0.0165298
0.0102813	0.0105247	0.00412609	0.00624533
0.0292523	0.0156704	0.00796726	0.00460703
0.0273768	0.0150502	0.0147624	0.00669625
0.0184089	0.0326442	0.00716806	0.00725239
0.0235026	0.0216623	0.00841094	0.0059484
0.0123618	0.00994069	0.00677231	0.00677789
0.0211577	0.0120015	0.00842309	0.00651813
0.02713	0.0263883	0.00619796	0.0101809
0.0531465	0.0187656	0.00267226	0.00518297
0.0220745	0.0109913	0.0125661	0.0102611
0.0320917	0.0140422	0.00697456	0.00492124
0.00985068	0.0242161	0.0172869	0.00499962
0.0347765	0.0312413	0.00971905	0.0043113
0.0160146	0.0152735	0.00456506	0.00792008
0.0124435	0.0147795	0.0118869	0.01457
0.0178559	0.0306123	0.00744167	0.00402139
0.00984863	0.0223268	0.00643428	0.005155
0.0203252	0.0197899	0.0251483	0.00853969
0.0142256	0.0124868	0.00623967	0.0119396
0.0136052	0.0233531	0.00404185	0.00718097
0.0212191	0.0328678	0.0124804	0.00713179
0.0275766	0.0103196	0.00352766	0.00708518
0.0190555	0.0207425	0.0117724	0.00715212
0.00805801	0.0146873	0.00609612	0.00535366
0.00397239	0.020566	0.00918654	0.00996805
0.0356975	0.0137459	0.0173265	0.00691728
0.0182571	0.0160615	0.0108436	0.00421124
0.00644291	0.0178029	0.00751423	0.0140581
0.00656762	0.0158983	0.00170812	0.0239264
0.0145309	0.0187389	0.00415454	0.0188294
0.0158578	0.0182411	0.00616613	0.00747323
0.00487902	0.0208325	0.0151791	0.00816283
0.0209033	0.0173936	0.00650837	0.0146848
0.00437661	0.0168868	0.0177365	0.00814211
0.0234114	0.0219313	0.00545648	0.0028689
0.0114053	0.0174437	0.00651707	0.00382539
0.00939008	0.0139669	0.0036177	0.00939373
0.0173304	0.0201923	0.0153903	0.00554504
0.0148427	0.0199676	0.00549006	0.0104811
0.028143	0.0218268	0.00855043	0.0132956
0.0282174	0.0110556	0.0179461	0.0135284
0.0128375	0.0179798	0.0161267	0.00520546
0.00973667	0.0127343	0.00529886	0.00474421
0.00678921	0.013854	0.00985696	0.0142921
0.0301581	0.0200909	0.00826728	0.0141099
0.0119533	0.010614	0.00992438	0.0102468
0.0166624	0.0295021	0.0100204	0.0124807
0.0107772	0.020306	0.00945678	0.0120546
0.010944	0.0462326	0.00452451	0.00605092
0.0260164	0.0175661	0.00480511	0.0070583
0.0113883	0.0133815	0.00529887	0.00426106
0.0127097	0.0207478	0.00369097	0.0100436
0.019876	0.0222749	0.00543611	0.0149228
0.0154941	0.0105685	0.00677582	0.00789481
0.0142588	0.0213599	0.00561352	0.0124285
0.0184202	0.0241604	0.00362769	0.00939199
0.00832129	0.0149096	0.00930638	0.00858837
0.0112362	0.0193274	0.0101218	0.00398077
0.0328203	0.0304295	0.00536952	0.00874825
0.0128948	0.0166811	0.00487178	0.00419683
0.0117383	0.0134807	0.0165259	0.00522639
0.00962111	0.0182558	0.0140584	0.00879443
0.00931102	0.0159912	0.014831	0.00678869
0.0211952	0.0144108	0.00796425	0.00596228
0.0225723	0.0214196	0.00814828	0.00466273
0.00871959	0.0227038	0.00895608	0.00866745
0.0149283	0.0170641	0.01022	0.0101363
0.0384253	0.0230049	0.00385293	0.00773766
0.00961456	0.0114913	0.0165551	0.00440935
0.00691278	0.0174693	0.00192268	0.00721594
0.0150135	0.0173254	0.00565313	0.00364672
0.02259	0.0153673	0.00643845	0.0117843
0.010912	0.0242566	0.0104254	0.00846412
0.040362	0.00845972	0.0121304	0.0108313
0.0155437	0.010929	0.0105625	0.0116698
0.0439634	0.0209007	0.0109017	0.010748
0.0341881	0.025183	0.0141242	0.00591116
0.0122077	0.0141869	0.00196854	0.00517633
0.0161333	0.0134677	0.00706816	0.00884073
0.0129664	0.0114222	0.00925043	0.00886058
0.0100375	0.0113264	0.00466475	0.00904945
0.0139978	0.0117349	0.00325338	0.00993862
0.0236259	0.0188063	0.0107275	0.00367831
0.0133341	0.0246756	0.00350248	0.00604832
0.0283196	0.0188264	0.0113811	0.00424848
0.031095	0.0102459	0.00349517	0.00446495
0.0172269	0.0124954	0.0121115	0.00442891
0.0289097	0.0149654	0.00369788	0.00363679
0.0396398	0.00931901	0.00202383	0.0028526
0.0112939	0.0121667	0.019588	0.0293474
0.00838777	0.0181604	0.0188318	0.00915648
0.0202211	0.00993364	0.00731751	0.00964034
0.00673851	0.0136534	0.00913602	0.0141462
0.0255625	0.0123004	0.0261574	0.0120691
0.0267631	0.0127702	0.0103907	0.0173876
0.0131567	0.0227242	0.00793092	0.0152255
0.00960012	0.0164438	0.00524865	0.0178524
0.01132	0.0153562	0.0083414	0.0110739
0.0190854	0.0117407	0.00419889	0.0185462
0.00748809	0.0128019	0.009205	0.0163553
0.0222537	0.0125095	0.00490629	0.0144403
0.0142985	0.0146062	0.00803039	0.0221449
0.00908504	0.0211812	0.0108817	0.0304247
0.0140066	0.0187381	0.0143911	0.0150944
0.0170612	0.0186477	0.00615875	0.0168771
0.0177888	0.0191619	0.00764295	0.00947851
0.00826894	0.0195764	0.00959225	0.0130268
0.0136091	0.0139312	0.00771184	0.0124734
0.0141756	0.0152371	0.0118398	0.0144309
0.0099075	0.0182464	0.0074431	0.0188836
0.00875829	0.0343296	0.00831347	0.0169238
0.00913287	0.0333405	0.00650574	0.0060616
0.0310546	0.0127009	0.00884529	0.00871885
0.0113634	0.0214419	0.00834193	0.0180997
0.00808238	0.0183632	0.00369345	0.00732567
0.022014	0.0322415	0.0108741	0.0106665
0.0107983	0.0116104	0.00433836	0.0104101
0.00781825	0.0199301	0.0134819	0.00765989
0.0229042	0.0141702	0.0142529	0.00705516
0.0146383	0.022026	0.00554405	0.0194265
0.0264824	0.0195739	0.0133237	0.0170633
0.00999204	0.0280061	0.00524547	0.0138315
0.0226595	0.0214579	0.00572213	0.0200698
0.0189667	0.022692	0.00176486	0.022831
0.0111512	0.0132297	0.00969296	0.0339691
0.0131562	0.0159695	0.00880524	0.00919715
0.0134339	0.0240066	0.0103889	0.00944072
0.0178973	0.0244188	0.00420386	0.018375
0.0146642	0.0148151	0.000743829	0.0263781
0.0255014	0.0218341	0.0122142	0.0172446
0.0100936	0.013855	0.010638	0.00708082
0.0117808	0.0116994	0.008535	0.0113619
0.027527	0.0282145	0.00654616	0.0103649
0.0194027	0.0256703	0.0088338	0.0223555
0.0109767	0.0133702	0.0060938	0.00898388
0.0271166	0.0120734	0.00827246	0.00639292
0.0258297	0.053664	0.00701021	0.0139611
0.0120376	0.01604	0.0106069	0.0188884
0.0184222	0.0306826	0.0077193	0.00779449
0.00486034	0.0215696	0.0104732	0.00977195
0.0148147	0.0159301	0.00532186	0.00502987
0.0223805	0.00940691	0.00313177	0.0159255
0.018	0.0296478	0.00226233	0.025954
0.0157355	0.00870784	0.00627028	0.018835
0.0159522	0.00788499	0.00872426	0.0155198
0.00335211	0.0168528	0.00893817	0.0271929
0.00415069	0.0165245	0.00535352	0.0263907
0.0156244	0.0209732	0.00557319	0.0117505
0.0119274	0.0125211	0.0134199	0.00949133
0.00503325	0.0163429	0.0181046	0.0159277
0.0123044	0.0168549	0.00504407	0.0110655
0.01111	0.0196597	0.00235785	0.0142111
0.00950798	0.0102951	0.0132372	0.0209673
0.0167998	0.0176734	0.00669995	0.0213716
0.0129577	0.0113944	0.00326662	0.0143119
0.00714703	0.0147505	0.0118751	0.014234
0.0149215	0.0245535	0.00307859	0.0122754
0.0240243	0.0128229	0.00462087	0.00970376
0.0180234	0.021023	0.00558132	0.0105354
0.0183339	0.0146176	0.00531287	0.0103531
0.0222414	0.0251684	0.00369397	0.020915
0.0139746	0.00440593	0.00275282	0.0152001
0.00960224	0.0217792	0.0138115	0.0207
0.0108438	0.0122271	0.00689244	0.0102765
0.0187229	0.0188966	0.0157729	0.0111074
0.0187598	0.0141918	0.0111135	0.0107155
0.0123176	0.0200886	0.00620219	0.0195524
0.0183087	0.0209926	0.021624	0.0116469
0.0109334	0.0115135	0.00907249	0.0113515
0.0268328	0.0137571	0.00638179	0.0126788
0.0366313	0.0113647	0.00282966	0.0129248
0.0112831	0.0174405	0.0129061	0.0153346
0.0193747	0.025161	0.00732091	0.00772552
0.0315889	0.0171414	0.00892485	0.0124183
0.0260448	0.0133987	0.00583288	0.0120956
0.00189685	0.0375886	0.0100235	0.0110883
0.0228699	0.0193031	0.00868178	0.00813049
0.0211609	0.0186368	0.00607833	0.0106595
0.0111896	0.0230882	0.00432233	0.00772136
0.0178329	0.0274967	0.0070366	0.0146723
0.0149879	0.0185977	0.011903	0.0120283
0.0230936	0.0128193	0.0115554	0.00900546
0.0173535	0.0153438	0.00491286	0.00817398
0.00723305	0.0156432	0.0124608	0.0160286
0.0079618	0.0173792	0.0137854	0.0068518
0.00899294	0.0131349	0.00858599	0.0225939
0.0320258	0.0121553	0.0093216	0.00827043
0.0319544	0.0149702	0.0118168	0.00992879
0.0298486	0.0205408	0.00770848	0.00976448
0.0288987	0.0281858	0.00253638	0.0117955
0.010524	0.0317316	0.00712184	0.0137847
0.0198187	0.0225386	0.0109194	0.0058013
0.0457789	0.0144107	0.00492822	0.0193291
0.0196133	0.0244488	0.00660585	0.00696047
0.00166905	0.0180171	0.00565604	0.0075306
0.00828562	0.0307933	0.00624619	0.019638
0.0180794	0.0250793	0.00681151	0.0142874
0.00413788	0.0357456	0.00374472	0.00985263
0.0232271	0.0179755	0.00471864	0.0119373
0.0191118	0.0103675	0.00457645	0.0125832
0.010618	0.0106513	0.00285058	0.0122961
0.0113746	0.0186895	0.0113613	0.00839802
0.0131825	0.0216661	0.0023178	0.0167113
0.0120313	0.0150123	0.00616019	0.0101523
0.00351136	0.0166209	0.0103711	0.0109458
0.0364305	0.0126347	0.00384291	0.00579454
0.0398867	0.020857	0.00964189	0.0115484
0.00462904	0.0122578	0.00937809	0.00765399
0.0293529	0.0192575	0.00743556	0.00678746
0.00216744	0.0132558	0.00289355	0.0135089
0.0306516	0.0090097	0.00979794	0.00778887
0.0119708	0.0110948	0.0048475	0.0110647
0.022873	0.020125	0.00819959	0.00504642
0.00192713	0.0125989	0.00353449	0.00803815
0.0168245	0.0107401	0.00583935	0.00793849
0.0156621	0.0193767	0.00795607	0.0162428
0.00877735	0.0318001	0.00652881	0.00838915
0.0181207	0.0108294	0.0130981	0.0041432
0.0019938	0.0120674	0.0071715	0.00628196
0.0146376	0.00847881	0.00593305	0.0134528
0.0102338	0.0288719	0.00896228	0.0209639
0.0143058	0.025797	0.015546	0.0118974
0.0114878	0.00991088	0.0109429	0.00946304
0.005393	0.0125655	0.0119433	0.00286339
0.006513	0.0334879	0.0145224	0.00304474
0.00719321	0.0256521	0.0263471	0.0174169
0.00938085	0.0226699	0.0187021	0.00798702
0.0087015	0.0147002	0.00703272	0.0101728
0.0119997	0.0273349	0.0103615	0.0185045
0.0129276	0.0056942	0.0169233	0.0226906
0.00994136	0.0165968	0.00662887	0.00730632
0.0146311	0.0141289	0.0271327	0.017685
0.00945439	0.013295	0.0160041	0.00902053
0.00935503	0.0241187	0.00893587	0.0176734
0.00685102	0.0167989	0.0129992	0.0106211
0.00239596	0.0092633	0.023568	0.0195749
0.0130525	0.00910342	0.0169503	0.0217467
0.00594987	0.0185873	0.0206966	0.0247259
0.0060847	0.025272	0.00778801	0.0313158
0.00860734	0.00992814	0.0109158	0.0285399
0.00529916	0.00624951	0.0105735	0.0135423
0.00564374	0.00459524	0.00341948	0.0173954
0.0153463	0.0160315	0.0154054	0.0190168
0.00490543	0.0169985	0.00332339	0.014924
0.00663834	0.00946667	0.0089637	0.014775
0.0110446	0.00921985	0.035122	0.0133964
0.00307558	0.00903392	0.00377603	0.0101551
0.0145492	0.0104503	0.0213007	0.0101952
0.00372903	0.00981186	0.0191095	0.0148762
0.00594228	0.0110415	0.0141486	0.0111619
0.0072497	0.00790772	0.0171878	0.0152604
0.00413072	0.0101773	0.0205631	0.00687419
0.0231393	0.00864751	0.0225045	0.0179049
0.0208181	0.022296	0.0263569	0.00573256
0.00376609	0.0125443	0.0207948	0.0118821
0.0178258	0.0235825	0.00645548	0.0108455
0.0165329	0.00988173	0.00239501	0.0134332
0.00689223	0.0104469	0.0144592	0.00789025
0.0145695	0.0167197	0.0125156	0.0137577
0.0208586	0.0192867	0.0120114	0.0109472
0.00654568	0.0118802	0.00829342	0.0102905
0.0257547	0.0205679	0.0104895	0.0125804
0.00859577	0.0152835	0.0159702	0.0117156
0.00781383	0.0120824	0.00541589	0.00888874
0.0123142	0.0156876	0.00842748	0.00576159
0.0106332	0.0105445	0.0131837	0.0114009
0.0308877	0.0082808	0.0167025	0.0162753
0.0223132	0.0109201	0.0185431	0.0167758
0.00584804	0.0144955	0.0186272	0.00785632
0.00460942	0.0186391	0.013153	0.00738382
0.0096525	0.0096455	0.0159018	0.0111501
0.00557297	0.00834463	0.00842187	0.0656462
0.0157434	0.0217179	0.00911877	0.00960893
0.0118565	0.0104962	0.00513707	0.0293834
0.00423849	0.0177402	0.00848873	0.00866452
0.00605412	0.0137764	0.0109022	0.0109567
0.0133864	0.00488748	0.00406075	0.0108722
0.00546261	0.0130216	0.0098844	0.0429636
0.0280549	0.0176093	0.00775839	0.0163344
0.0090599	0.0188627	0.00502894	0.0169517
0.00423653	0.0158054	0.0206511	0.00740622
0.013887	0.0129668	0.011341	0.0155228
0.0116473	0.0236024	0.00577547	0.0104187
0.0170606	0.0138874	0.00939223	0.0171579
0.0236155		0.00569494	0.0291136
0.00595943		0.00637159	0.0122112
0.012175		0.00567075	0.0122781
0.0211417		0.00905143	0.0206419
0.022688		0.004486	0.0057112
0.00800199		0.0123575	0.0165522
0.0253601		0.00636537	0.0109551
0.0136698		0.00997442	0.0197004
0.00959561		0.0135368	0.0138083
0.010108		0.00285859	0.0214941
0.0123887		0.00470788	0.00722257
0.0170152		0.00556125	0.0136945
0.00767643		0.00282163	0.0120422
0.0143205		0.00628629	0.0181225
0.0170319		0.00947654	0.0186259
0.00797293		0.0126587	0.012701
0.0201431		0.00494492	0.00851815
0.022193		0.0145345	0.0109287
0.00705883		0.00668371	0.0120714
0.00671755		0.0128634	0.0124729
0.0100015		0.0224546	0.00855647
0.0113771		0.0291385	0.0154177
0.0110063		0.00817704	0.00947492
0.0135862		0.00735723	0.0150917
0.0043787		0.00639218	0.0174554
0.0115514		0.00686993	0.0176129
0.0180529		0.0134445	0.0170353
0.0120103		0.00970059	0.0140297
0.014151		0.0113204	0.0162268
0.0183667		0.00525406	0.0262454
0.0125926		0.0122421	0.0254829
0.0052843		0.012706	0.0212956
0.0132544		0.00428763	0.0146659
0.0109609		0.00131	0.0171752
0.0104526		0.0109968	0.018232
0.00392415		0.0158932	0.0187723
0.0150047		0.0235066	0.0218265
0.0078927		0.0159606	0.0182755
0.0106765		0.00792506	0.0203664
0.00758324		0.00999253	0.0169868
0.0136644		0.0149941	0.0158022
0.00849183		0.0222249	0.0158979
0.0145389		0.00610404	0.0150049
0.00911361		0.0105011	0.019637
0.0131645		0.0129235	0.0234899
0.00801682		0.0100296	0.0179306
0.00711297		0.00221402	0.0186544
0.0115549		0.00581604	0.00795765
0.0146842		0.0135215	0.0118909
0.0161586		0.0193414	0.0236244
0.0203099		0.0121242	0.0224688
0.00560555		0.0232275	0.0231808
0.0136684		0.0050275	0.0266849
0.00547442		0.0165541	0.0125711
0.0115518		0.0151657	0.0146781
0.015454		0.00589995	0.0125063
0.0219489		0.0267499	0.0211023
0.0360711		0.0198681	0.0253275
0.0186635		0.0117071	0.0180477
0.00550503		0.0111672	0.0205407
0.0324977		0.0166768	0.0221733
0.00916873		0.00589242	0.0171774
0.0153665		0.00439874	0.0130646
0.0128637		0.0140724	0.0137711
0.0571245		0.0228267	0.006205
0.0199159		0.0153771	0.0128756
0.052272		0.00406201	0.0108969
0.00716279		0.00666386	0.0119866
0.0140994		0.0122797	0.00750956
0.00846207		0.0240699	0.0170237
0.0178873		0.0113332	0.00917655
0.0156672		0.00940417	0.0293784
0.0177402		0.00681404	0.0165323
0.014285		0.0151139	0.0181212
0.00804253		0.0136709	0.00850276
0.00774302		0.00638658	0.017834
0.0157609		0.0252995	0.0156993
0.0157569		0.00838534	0.0120149
0.0153316		0.0189119	0.0103574
0.0222253		0.0114003	0.00937918
0.00647055		0.0111242	0.0158448
0.00590071		0.00671248	0.0124464
0.00609384		0.0141016	0.0184176
0.0140103		0.0131622	0.010413
0.00384484		0.0078132	0.017996
0.00701064		0.00702106	0.00902533
0.00496651		0.010303	0.0093959
0.00754744		0.00994741	0.0095315
0.00448503		0.00867042	0.00832351
0.00723561		0.00852692	0.0165752
0.00884237		0.00625368	0.006437
0.0108512		0.0145529	0.0103211
0.00280344		0.00762281	0.012622
0.00466123		0.00664814	0.0140978
0.00622115		0.0220516	0.0146575
0.00635324		0.0158475	0.00986112
0.00157206		0.0129647	0.0094883
0.0026858		0.0117616	0.00618581
0.00590565		0.0128962	0.0118537
0.00246127		0.0105018	0.0118333
0.003315		0.00837543	0.0120116
0.00276124		0.0068833	0.0115557
0.0141269		0.0111343	0.00869812
0.00964968		0.00836336	0.00541186
0.00786832		0.00996232	0.00677471
0.0377751		0.00516709	0.0105911
0.0705421		0.00879791	0.00689148
0.0535625		0.00922756	0.0129802
0.0694792		0.0315786	0.0124178
0.0278392		0.0138553	0.0136388
0.0472197		0.00884235	0.00912807
0.0149438		0.00496652	0.0139881
0.0234321		0.0110761	0.00758816
0.0602844		0.00722065	0.0154616
0.0536014		0.0145227	0.0255426
0.0602268		0.0115902	0.0110066
0.0575044		0.0134749	0.0204268
0.0417599		0.0100041	0.0231348
0.0356485		0.00739878	0.019257
0.0433266		0.00943887	0.0154734
0.0500904		0.0174696	0.0142681
0.0462499		0.0041683	0.0129696
0.0639125		0.0144109	0.00766221
0.0595686		0.00760075	0.0224815
0.0540767		0.0181246	0.0121584
0.0292795		0.0101287	0.0193931
0.0435628		0.0124436	0.0228094
0.0399955		0.012773	0.00944432
0.0507432		0.0158197	0.00797279
0.0474477		0.00371859	0.0204125
0.029842		0.01678	0.0135831
0.0647052		0.00351381	0.01665
0.0794514		0.00842085	0.013923
0.0623972		0.00590553	0.00755111
0.0504413		0.0133523	0.0107048
0.0227308		0.0177393	0.0137447
0.0398416		0.00618602	0.0153537
0.032975		0.010545	0.00704197
0.0556571		0.0110756	0.0152293
0.0323197		0.016116	0.0154756
0.0829618		0.0223452	0.0136622
0.0509743		0.0172378	0.00918207
0.0370509		0.016272	0.0201166
0.108358		0.0113767	0.0179791
0.0942656		0.00681272	0.0145809
0.0745051		0.00986828	0.017115
0.0762876		0.010697	0.0148483
0.0339341		0.00740348	0.0134429
0.118733		0.00893413	0.0135764
0.115239		0.00582161	0.00698357
0.0518832		0.00785622	0.0151829
0.0651155		0.0238374	0.00893448
0.0690112		0.0167099	0.0105846
0.068402		0.0101685	0.0188126
0.068844		0.0229077	0.0121825
0.0603382		0.0143798	0.0110614
0.0763305		0.0153859	0.0125157
0.048401		0.0231715	0.00605729
0.0587493		0.00829165	0.010968
0.102511		0.0154728	0.0212481
0.0957567		0.00599534	0.023121
0.0305166		0.0094345	0.0284269
0.036202		0.00776865	0.00342524
0.0300406		0.0181495	0.0115264
0.0440212		0.0214731	0.0133417
0.0578512		0.0155354	0.00543728
0.0422698		0.00795484	0.0269799
0.0228245		0.00764909	0.00729127
0.0403272		0.0175972	0.012428
0.0495423		0.0120239	0.0122561
0.0367966		0.0131685	0.00935134
0.0445407		0.0100377	0.00972746
0.0180824		0.00750406	0.0153033
0.0449562		0.0215825	0.0109749
0.0439269		0.00822027	0.0125115
0.0367466		0.00574793	0.00974808
0.0372115		0.0061943	0.0120754
0.0380806		0.0237617	0.0170715
0.0226378		0.0104457	0.0138554
0.0181535		0.00495257	0.0140192
0.0383071		0.00900978	0.0091414
0.0351238		0.00436114	0.0122303
0.0229783		0.0158855	0.00466703
0.0141903		0.0175198	0.00931951
0.0362439		0.0107737	0.00867699
0.0278782		0.0135893	0.0118046
0.081755		0.00401174	0.0141153
0.0392339		0.0070387	0.00928431
0.0266669		0.0145854	0.0131401
0.0314036		0.00914181	0.00999015
0.0318185		0.00757423	0.010844
0.0425222		0.01012	0.00791598
0.0398328		0.00969595	0.00961894
0.04078		0.0180647	0.0138369
0.0304994		0.0130763	0.00581018
0.0467872		0.0130332	0.00719169
0.0326848		0.00844752	0.00815318
0.035389		0.00789334	0.011498
0.0376542		0.0059499	0.023046
0.0243655		0.00858371	0.0111747
0.0410329		0.0174599	0.00558903
0.0433465		0.00921536	0.0106944
0.0554217		0.0106857	0.0126028
0.0409716		0.0125405	0.00818727
0.0363397		0.000810002	0.0104948
0.069852		0.0200359	0.0067081
0.0208965		0.00601242	0.0067865
0.0948751		0.0105095	0.0237894
0.0475409		0.00906753	0.0127322
0.058331		0.0135114	0.0150835
0.0686248		0.0176565	0.0135263
0.0581492		0.00574011	0.00917152
0.0417233		0.0142109	0.00744417
0.0423567		0.00481958	0.0125858
0.0611012		0.0118894	0.012404
0.0477449		0.013042	0.00869305
0.0302097		0.0159062	0.0119132
0.0387761		0.0107099	0.00768399
0.0255292		0.0108283	0.00793123
0.033654		0.00268352	0.00664219
0.0292693		0.0250594	0.00611698
0.0467581		0.00560131	0.00824601
0.0518932		0.00704056	0.00721101
0.0338987		0.0270551	0.0134248
0.00980661		0.00755646	0.0109775
0.0589254		0.00832568	0.00809505
0.0740416		0.0112761	0.00807243
0.0533473		0.0052514	0.014952
0.0272253		0.0129066	0.0104572
0.0385107		0.0211744	0.0164282
0.0300098		0.0296181	0.00675697
0.0285721		0.0133685	0.010722
0.096195		0.0130224	0.00848099
0.121911		0.0152403	0.0106011
0.0791808		0.00937048	0.00784138
0.0285268		0.0127903
0.0349804		0.0145904
0.11435		0.0121353
0.100253		0.00563069
0.104078		0.00434962
0.0814347		0.00535252
0.0451126		0.00455489
0.122014		0.0125218
0.0625028		0.0120519
0.1258		0.0130005
0.0464679		0.00776634
0.0073877		0.00925226
0.0615851		0.0134873
0.0815617		0.0182757
0.0530176		0.017706
0.0678402		0.0096187
0.0307121		0.0130131
0.045803		0.0116464
0.0709848		0.0118539
0.0640362		0.0126401
0.0349968		0.00565405
0.0539067		0.0116405
0.0420324		0.00876136
0.0346611		0.0214264
0.0551396		0.0111667
0.0736024		0.00823988
0.0385647		0.0127923
0.0534397		0.00665609
0.0377227		0.00571368
0.047647		0.0153086
0.0519103		0.0174868
0.0554907		0.00741311
0.0622266		0.0215799
0.0382262		0.0114903
0.0522564		0.00921478
0.0138285		0.0189306
0.0340931		0.00855452
0.0923099		0.0133261
0.025719		0.010405
0.0291227		0.024504
0.057855		0.0122423
0.0312362		0.00772328
0.0652518		0.0212678
0.065524		0.00677673
0.0518496		0.00653183
0.0272698		0.0172943
0.0298689		0.0160769
0.0189283		0.0257689
0.039753		0.0211806
0.0501302		0.0137009
0.0357444		0.0082026
0.017258		0.0215223
0.0328173		0.0218973
0.041908		0.0336695
0.0321625		0.025781
0.0488168		0.0350668
0.0477347		0.0387398
0.03552		0.0316979
0.0679526		0.0409351
0.0934875		0.022685
0.0365527		0.0192368
0.0188026		0.0155207
0.0489299		0.0196549
0.0365563		0.0292422
0.0287542		0.0178306
0.0268698		0.0218013
0.00746412		0.0336382
0.0375201		0.0200695
0.0308485		0.0235161
0.0283637		0.029602
0.0340901		0.0553008
0.0504425		0.0186303
0.0411978		0.0256756
0.0227746		0.0459385
0.0469981		0.0213801
0.0335768		0.0391487
0.0200226		0.0093685
0.0477424		0.032059
0.0506731		0.0450923
0.0455411		0.0223676
0.0443736		0.0223203
0.0543706		0.0218893
0.0411669		0.0349551
0.0795055		0.0174461
0.0443762		0.0260113
0.0253608		0.0233011
0.0400413		0.0274491
0.0310091		0.0303547
0.0114052		0.0150268
0.0485153		0.0238672
0.0412973		0.0130007
0.0360485		0.0288153
0.035401		0.0218373
0.0574334		0.020602
0.0282482		0.0195624
0.0496051		0.019307
0.0373898		0.0255079
0.0475439		0.0195557
0.106262		0.0195455
0.0377272		0.0145099
0.0516031		0.0325037
0.0416346		0.014436
0.0505009		0.0526323
0.0496055		0.0147258
0.05479		0.0232724
0.0397372		0.0187938
0.0793937		0.0157741
0.053068		0.0155924
0.0408311		0.00927744
0.0494441		0.0139332
0.0484424		0.0227218
0.0424155		0.0321489
0.0420333		0.0203608
0.0368142		0.0264234
0.0518144		0.015984
0.0569828		0.0244664
0.0343624		0.0169785
0.0495208		0.0146866
0.0291774		0.00069361
0.0593493		0.0148453
0.0335303		0.0290821
0.0308859		0.0264293
0.0396018		0.0179779
0.0553921		0.0199473
0.0357872		0.0151144
0.0488425		0.0169991
0.0293014		0.0155362
0.0249629		0.0317827
0.042225		0.0275331
0.0655001		0.0246861
0.0340637		0.0267292
0.0288095		0.0270657
0.0451813		0.0136029
0.0396374		0.0135048
0.0266882		0.0319733
0.0249949		0.0215095
0.0494435		0.0209799
0.044699		0.0169181
0.0213503		0.00929737
0.0343152		0.0116471
0.047129		0.019004
0.0598359		0.0339278
0.0388019		0.0146201
0.0387079		0.0126668
0.0379763		0.0305481
0.0686878		0.0220732
0.0820193		0.0219279
0.0467953		0.0184934
0.0429925		0.0271113
0.0365215		0.0255834
0.0367396		0.0153568
0.0497338		0.0143494
0.0562626		0.0231989
0.0346242		0.0192712
0.0647879		0.0200921
0.0415165		0.0274042
0.030516		0.0226505
0.0810392		0.0175199
0.0655258		0.0201881
0.0603182		0.00328136
0.0331418		0.022989
0.0319903		0.0149383
0.0467746		0.0208939
0.0466765		0.0239625
0.0409839		0.0163869
0.0558542		0.018839
0.0326558		0.0116891
0.0665639		0.0184901
0.0325505		0.0259094
0.0258281		0.0235354
0.0264848		0.0460805
0.0282244		0.019677
0.05597		0.0158754
0.0349908		0.0187962
0.0318865		0.0160508
0.0562623		0.0286623
0.119949		0.00814927
0.0308982		0.00635739
0.0414129		0.0184213
0.0479374		0.0186798
0.0507306		0.00805292
0.051806		0.0064816
0.0484031		0.0157034
0.0266665		0.0220225
0.0243845		0.0216479
0.0207398		0.0278224
0.0266328		0.0215721
0.0311225		0.017892
0.0340135		0.0280383
0.0290392		0.0214177
0.0573339		0.0261316
0.0338599		0.0164366
0.0389452		0.0344691
0.0284299		0.0193805
0.0383841		0.017554
0.0347249		0.0166592
0.0484668		0.018699
0.0258552		0.0277239
0.0191948		0.0201436
0.0484229		0.0286979
0.0427502		0.0226644
0.0409642		0.0210322
0.0603134		0.0251691
0.0370266		0.0174808
0.042034		0.0236228
0.0674859		0.0233159
0.070538		0.0318928
0.0326036		0.0237501
0.0460558		0.0311045
0.0499776		0.0269231
0.0842414		0.0302564
0.0237751		0.0394567
0.00883612		0.0288942
0.0629584		0.0263249
0.0392908		0.0270861
0.0392556		0.0165902
0.0167575		0.0252589
0.0271088		0.0257791
0.0374621		0.0334816
0.0368943		0.024998
0.0357898		0.0244817
0.0382274		0.0363393
0.0367655		0.021059
0.0601375		0.026584
0.0472449		0.029221
0.0819251		0.0772651
0.0395791		0.0254533
0.0523309		0.0267172
0.0245123		0.0250927
0.0436143		0.0183278
0.0472905		0.0332812
0.0521788		0.0190563
0.0425194		0.0334095
0.0630171		0.0154701
0.0373902		0.0327726
0.0559644		0.0320024
0.0473654		0.0215923
0.0249281		0.0835153
0.042902		0.0265133
0.0320854		0.0213874
0.0500338		0.00977276
0.0283026		0.0268654
0.0399627		0.0373754
0.0440372		0.0172324
0.0555266		0.0258316
0.0250244		0.0274872
0.0613782		0.0238049
0.0558637		0.0209976
0.0422752		0.0160288
0.0676068		0.0198898
0.0361226		0.0294528
0.0509186		0.0186325
0.0587568		0.0284027
0.0768486		0.0164754
0.0518413		0.017322
0.064863		0.0212502
0.0497737		0.0227251
0.0459049		0.0228147
0.0351391		0.0141619
0.0438621		0.0188076
0.0214811		0.0170923
0.0371068		0.0163308
0.0315066		0.0164553
0.0184923		0.0213758
0.0470508		0.0231417
0.0406425		0.0185872
0.042038		0.0130316
0.0480492		0.0235071
0.0504292		0.0201005
0.0360477		0.0263333
0.0353837		0.00954943
0.0424034		0.0189578
0.0565491		0.0226721
0.0421601		0.0127342
0.0446157		0.023886
0.040724		0.0177262
0.0953518		0.0174186
0.0487254		0.00618181
0.0118407		0.0161201
0.0642181		0.0276635
0.0232518		0.0177623
0.0378845		0.0148879
0.0417695		0.0120265
0.0404877		0.0200317
0.0586498		0.0301422
0.0767359		0.0125581
0.054358		0.0223225
0.0624451		0.0163404
0.0482717		0.0128626
0.0570429		0.022101
0.0550702		0.0218967
0.0543979		0.029041
0.0252508		0.0245331
0.0560186		0.0253536
0.0806857		0.0175897
0.0715626		0.0205919
0.0378853		0.0184386
0.032469		0.0211085
0.0416198		0.0205355
0.0483874		0.0196134
0.0363167		0.0179573
0.0279903		0.0107038
0.0380958		0.0130204
0.0324245		0.0178045
0.0692016		0.0283081
0.070691		0.0254302
0.0415108		0.0174482
0.0296007		0.013251
0.0425152		0.0117309
0.0786381		0.0190338
0.0475275		0.0331499
0.0480922		0.0275309
0.0357925		0.0158993
0.0191887		0.0174116
0.0776337		0.0187863
0.039558		0.0132187
0.0351847		0.0276669
0.0416659		0.0409251
0.0496349		0.00984099
0.0324246		0.0180619
0.0471323		0.0142326
0.0262388		0.0261261
0.0390928		0.0194111
0.0620776		0.0174076
0.0410634		0.0220337
0.0326589		0.0238951
0.0561171		0.0112713
0.030782		0.0236886
0.031653		0.0136002
0.0332655		0.0242391
0.0344911		0.0479595
0.0206149		0.019959
0.0109903		0.0143901
0.026365		0.0159497
0.0398759		0.017684
0.0870334		0.0167647
0.0179432		0.0163906
0.0272584		0.020926
0.0431372		0.018263
0.00885829		0.0141285
0.0652887		0.0160174
0.129298		0.0344405
0.0344745		0.0143976
0.0360602		0.0149996
0.100495		0.0155853
0.0569076		0.0158046
0.0291308		0.0288229
0.0344615		0.045955
0.0669569		0.0221051
0.0314802		0.0147603
0.0763519		0.0131719
0.0435055		0.0123253
0.0354142		0.0216383
0.0294408		0.016479
0.0469983		0.0198959
0.0625648		0.0160979
0.0434302		0.018005
0.0420867		0.0264084
0.0768622		0.00716677
0.0492886		0.0285159
0.0430961		0.0193366
0.0607913		0.021949
0.0412952		0.0329712
0.00978874		0.027657
0.0301168		0.0188352
0.0386389		0.0439927
0.0552772		0.0136512
0.0362009		0.00916909
0.0279413		0.0135911
0.0446248		0.0252008
0.0536823		0.0170797
0.0227826		0.0277012
0.0367774		0.0180603
0.0431182		0.0299201
0.0427061		0.0095607
0.0600266		0.0178388
0.0497927		0.00909733
0.0343488		0.0395785
0.0813633		0.0100712
0.0495648		0.0208584
0.0491263		0.0103646
0.0705659		0.0213069
0.0603415		0.0225972
0.0427206		0.0221661
0.0697419		0.0136785
0.0417489		0.0275646
0.0459961		0.0280137
0.0348712		0.022488
0.0326661		0.0219316
0.0741678		0.0378214
0.0277163		0.0226193
0.0624515		0.0130794
0.0307462		0.0336644
0.0109252		0.0147855
0.0436953		0.0187036
0.0330087		0.0138798
0.0526391		0.0253289
0.0362696		0.0244494
0.0300691		0.0154698
0.0141326		0.0099505
0.0750482		0.0359104
0.0619099		0.0243537
0.0447654		0.0163141
0.0215201		0.0227232
0.0512777		0.00873037
0.0396255		0.0249915
0.0198849		0.0276986
0.0459952		0.0286878
0.0353082		0.0180072
0.0348447		0.0187298
0.0268311		0.0198026
0.0360626		0.0249479
0.055819		0.030845
0.0441146		0.0406707
0.0528061		0.0148457
0.0155139		0.026139
0.0249708		0.0342851
0.0218536		0.022919
0.0409252		0.0228926
0.0433797		0.0150631
0.07279		0.0222343
0.0664073		0.0123976
0.0429205		0.0253797
0.0798321		0.0242112
0.0445414		0.023665
0.0127424		0.0204028
0.041596		0.0288435
0.0477747		0.0205932
0.0357922		0.0195714
0.0731921		0.0469719
0.02931		0.0294165
0.0633094		0.0308612
0.0458711		0.0229012
0.0343681		0.0204896
0.0572175		0.032452
0.0179251		0.0240586
0.0361105		0.0174188
0.0517798		0.0213623
0.0516784		0.010598
0.0365771		0.0304758
0.0331521		0.0253552
0.0450819		0.0382383
0.0584823		0.0380007
0.037174		0.0277386
0.0134471		0.0269279
0.0346977		0.0295262
0.0264238		0.0204883
0.0269336		0.0370529
0.0413122		0.0123067
0.0429705		0.0263689
0.0334419		0.0572412
0.0304302		0.0320084
0.0252785		0.0285865
0.0403755		0.0262357
0.020073		0.0286782
0.0844821		0.0258229
0.0482251		0.0322188
0.0400236		0.0415743
0.0122056		0.0231797
0.0422739		0.0264057
0.03034		0.0186846
0.0665977		0.0184926
0.016973		0.0248827
		0.0206029
		0.016599
		0.0183683
		0.014532
		0.0214983
		0.019968
		0.00882806
		0.0179605
		0.0213193
		0.0139377
		0.0149098
		0.025845
		0.0144273
		0.0210776
		0.0145839
		0.0164127
		0.0252135
		0.0185918
		0.0140232
		0.0234292
		0.0280452
		0.0153742
		0.0187241
		0.0129203
		0.0163174
		0.020853
		0.0175237
		0.029335
		0.0219699
		0.0172745
		0.0215336
		0.0172563
		0.0149188
		0.0208587
		0.0217358
		0.0182297
		0.023322
		0.015747
		0.0151424
		0.0201317
		0.0202243
		0.0151961
		0.0134481
		0.0157125
		0.0246238
		0.0234646
		0.0203504
		0.0161182
		0.0193611
		0.0197557
		0.0178416
		0.0193016
		0.0116081
		0.0244584
		0.0250879
		0.0130005
		0.0502951
		0.0229105
		0.0115759
		0.0124374
		0.0125506
		0.0209591
		0.0103332
		0.0146515
		0.0158851
		0.0117931
		0.0182245
		0.0203666
		0.0283011
		0.0156885
		0.0112433
		0.0195447
		0.0200285
		0.00964692
		0.0136808
		0.0260499
		0.0191631
		0.0229811
		0.024211
		0.0110793
		0.0150182
		0.0283417
		0.0174628
		0.0153771
		0.019338
		0.0126492
		0.0227417
		0.0172285
		0.0197518
		0.0161037
		0.0212429
		0.0185441
		0.0213313
		0.0182173
		0.0186813
		0.0132622
		0.0179344
		0.0152564
		0.0238157
		0.0169818
		0.0164462
		0.0185811
		0.0126815
		0.0122019
		0.0197377
		0.0153755
		0.0133967
		0.0111482
		0.0153223
		0.0148371
		0.0134141
		0.00537486
		0.0173807
		0.00906521
		0.00974012
		0.0213079
		0.0148399
		0.0167008
		0.016921
		0.0168269
		0.0192476
		0.0111565
		0.0127994
		0.0212758
		0.0181088
		0.0142594
		0.0183585
		0.012317
		0.0151486
		0.00864629
		0.015341
		0.0193564
		0.0219663
		0.0225638
		0.0120744
		0.0364408
		0.0104892
		0.0219698
		0.0219379
		0.0132805
		0.0286341
		0.0270015
		0.023862
		0.0136236
		0.0390994
		0.027677
		0.038487
		0.0317022
		0.0254696
		0.0394325
		0.0230318
		0.0226722
		0.0300911
		0.0287534
		0.025348
		0.0285439
		0.0218386
		0.0252951
		0.0227823
		0.0153786
		0.0243324
		0.0118139
		0.0282148
		0.0115179
		0.0113257
		0.0251012
		0.0265927
		0.0333049
		0.0165828
		0.0399209
		0.0196247
		0.0268827
		0.0319598
		0.021472
		0.0181808
		0.0273299
		0.0230712
		0.0347045
		0.0203723
		0.0110335
		0.0336415
		0.0498305
		0.0183495
		0.0312329
		0.0111266
		0.0182426
		0.0255108
		0.0380619
		0.0184473
		0.024643
		0.0245922
		0.0351264
		0.0305095
		0.0172591
		0.0127867
		0.0302073
		0.0298452
		0.0143565
		0.0322893
		0.0232906
		0.0165409
		0.0237434
		0.0154729
		0.0295381
		0.0224905
		0.0295365
		0.0127696
		0.0114967
		0.0217492
		0.0199208
		0.0196983
		0.0212425
		0.0185705
		0.0206631
		0.0215151
		0.02434
		0.0178252
		0.0218382
		0.0162837
		0.0243759
		0.0190144
		0.0125099
		0.0329057
		0.0116202
		0.0174873
		0.019116
		0.0151844
		0.0279199
		0.0146202
		0.0166812
		0.0120456
		0.0122325
		0.0223462
		0.0233433
		0.0160037
		0.0195181
		0.0143243
		0.0225383
		0.0245834
		0.0277077
		0.0158282
		0.0111552
		0.00910459
		0.0232904
		0.0183137
		0.0166709
		0.0355402
		0.0173985
		0.0371625
		0.0231244
		0.0193755
		0.016616
		0.0184518
		0.0208869
		0.0199546
		0.0099923
		0.025549
		0.0178698
		0.011629
		0.0220189
		0.0175237
		0.0407524
		0.0135325
		0.0154544
		0.0158241
		0.0281782
		0.0228798
		0.0112218
		0.0171592
		0.0309124
		0.0242832
		0.0301028
		0.0179804
		0.0138998
		0.0234242
		0.0186971
		0.0145303
		0.0157374
		0.0141388
		0.0104809
		0.0146071
		0.0211843
		0.0312447
		0.0086682
		0.0129354
		0.011945
		0.0172888
		0.0298801
		0.0167812
		0.027766
		0.010907
		0.0251967
		0.0158237
		0.0170573
		0.0131176
		0.0219271
		0.0231447
		0.00925614
		0.00772942
		0.0143457
		0.0156528
		0.0179553
		0.0162933
		0.0149685
		0.0268282
		0.0114353
		0.0208572
		0.0270935
		0.0228275
		0.027811
		0.0106652
		0.0213408
		0.0145644
		0.00991779
		0.0190414
		0.0335508
		0.0210126
		0.0231692
		0.0158056
		0.0235646
		0.0250584
		0.0309149
		0.0327542
		0.0245101
		0.0131926
		0.0233293
		0.0120136
		0.0144985
		0.0204214
		0.0176629
		0.00767952
		0.0162763
		0.0109004
		0.00792104
		0.0250002
		0.017386
		0.0133109
		0.0127926
		0.0182501
		0.0196238
		0.0148602
		0.0102354
		0.0110744
		0.0141589
		0.0122246
		0.0117333
		0.0162053
		0.0249597
		0.0128142
		0.0170433
		0.0160418
		0.0114905
		0.0108517
		0.0092295
		0.0186552
		0.0109381
		0.0197554
		0.0154981
		0.0165584
		0.0182243
		0.0169276
		0.0125532
		0.0191114
		0.0293568
		0.0191262
		0.031864
		0.0282085
		0.0241874
		0.0145297
		0.0099949
		0.0182953
		0.0171355
		0.0158242
		0.0134661
		0.0130694
		0.0249078
		0.0305142
		0.0109493
		0.0210193
		0.0164846
		0.0226559
		0.0130946
		0.0171738
		0.059592
		0.0159698
		0.0148854
		0.0165718
		0.0155839
		0.0164754
		0.0168409
		0.0169004
		0.0187774
		0.0167007
		0.00818143
		0.0191051
		0.0180699
		0.0370561
		0.0190661
		0.015457
		0.0189685
		0.0244807
		0.0155904
		0.0226661
		0.0202143
		0.0163031
		0.0280358
		0.0200875
		0.0461725
		0.0173276
		0.0233694
		0.0349221
		0.0235061
		0.031736
		0.0171006
		0.0288229
		0.0223776
		0.0189125
		0.0153901
		0.0200293
		0.023681
		0.0225788
		0.0184794
		0.0193928
		0.0167403
		0.0139701
		0.0328755
		0.0258421
		0.0410566
		0.0222832
		0.014083
		0.0226642
		0.0347291
		0.0143422
		0.00779593
		0.0180755
		0.0190472
		0.0392376
		0.0376551
		0.0195352
		0.00935729
		0.0194251
		0.0182527
		0.0161453
		0.0153817
		0.0161351
		0.0206713
		0.0306043
		0.0156914
		0.0157195
		0.023116
		0.0115561
		0.0162099
		0.0121209
		0.0255492
		0.023603
		0.0239693
		0.0193973
		0.032903
		0.0329144
		0.028151
		0.0189732
		0.0268013
		0.0298007
		0.0207214
		0.0134938
		0.032093
		0.0395509
		0.0275586
		0.0501831
		0.0361039
		0.0244507
		0.0384036
		0.0442599
		0.0161816
		0.0231382
		0.0258735
		0.0344143
		0.0199046
		0.032788
		0.0160994
		0.0138837
		0.015957
		0.0141145
		0.0192971
		0.0264091
		0.0218929
		0.017285
		0.0154514
		0.0204746
		0.0213111
		0.0217729
		0.0191679
		0.0395186
		0.0311257
		0.0193436
		0.0230248
		0.0279553
		0.0189071
		0.0148454
		0.0351045
		0.0306344
		0.0139655
		0.0193561
		0.0327771
		0.0302783
		0.00994217
		0.0132614
		0.00769452
		0.0106981
		0.0106657
		0.013469
		0.0272829
		0.0121368
		0.0388848
		0.0298663
		0.0266285
		0.0149824
		0.0158641
		0.0189967
		0.0316289
		0.0100725
		0.0270646
		0.0262257
		0.0135964
		0.0188754
		0.0158804
		0.0117878
		0.0273261
		0.0173906
		0.011562
		0.0224462
		0.0150113
		0.0157003
		0.0214139
		0.0339643
		0.015454
		0.0101386
		0.0196245
		0.0152025
		0.0180549
		0.0195254
		0.00708805
		0.0137515
		0.0147088
		0.0257544
		0.00567031
		0.0228961
		0.00707014
		0.0249542
		0.0170583
		0.0156139
		0.0159217
		0.0123054
		0.0164026
		0.0180489
		0.0105123
		0.0177032
		0.00904661
		0.0161273
		0.0299709
		0.0128106
		0.0131447
		0.0133094
		0.0133803
		0.0309943
		0.0188524
		0.0178136
		0.0136804
		0.0251173
		0.0143549
		0.0167002
		0.0152972
		0.0178856
		0.0162562
		0.0273625
		0.0142181
		0.0117068
		0.0146352
		0.00999893
		0.0176841

[truncated: 11 more sheets: Fig5B, Fig5C, Fig6B, FigS2B, FigS2D, FigS3E, FigS3F, FigS3G, Sheet20, Sheet21, Sheet22]
